# Supplementary material for: (Acetato-κO)(acetato-κ2 O,O′)[2-(3,5-di­methyl-1H-pyrazol-1-yl-κN 2)quinoline-κN]zinc(II)
Source: Acta Crystallogr Sect E Struct Rep Online. 2012 Jun 13;68(Pt 7):m897–8. doi: 10.1107/S1600536812025664 (PMC3393171; doi:10.1107/S1600536812025664)
Supplement: Supplementary file 1 [file e-68-0m897-sup1.cif]

##############################################################################
#                                                                            #
# This CIF contains the data in a paper accepted for publication in          #
# Acta Crystallographica Section E. It conforms to the requirements of       #
# Notes for Authors for Acta Crystallographica Section E, and has been       #
# peer reviewed under the auspices of the IUCr Commission on Journals.       #
#                                                                            #
# Full details of the Crystallographic Information File format               #
# are given in the paper "The Crystallographic Information File (CIF):       #
# a New Standard Archive File for Crystallography" by S. R. Hall, F. H.      #
# Allen and I. D. Brown [Acta Cryst. (1991), A47, 655-685].                  #
#                                                                            #
# The current version of the core CIF dictionary is obtainable from          #
# ftp://ftp.iucr.org/pub/cif_core.dic.                                       #
#                                                                            #
# Software is freely available for graphical display of the structure(s)     #
# in this CIF. For information consult the CIF software page                 #
# http://www.iucr.org/resources/cif/software.                                #
#                                                                            #
# This file may be used for bona fide research purposes within the           #
# scientific community so long as proper attribution is given to the journal # 
# article from which it was obtained.                                        #
#                                                                            #
##############################################################################
data_global
_audit_creation_method     SHELXL-97
_journal_date_recd_electronic     2012-06-04
_journal_date_accepted     2012-06-05
_journal_name_full     'Acta Crystallographica, Section E'
_journal_year     2012
_journal_volume     68
_journal_issue      7
_journal_page_first     m897
_journal_page_last     m898
_journal_paper_category     QM
_journal_paper_doi     10.1107/S1600536812025664
_journal_coeditor_code     HB6839
_publ_contact_author_name     ' Edward RT Tiekink '
_publ_contact_author_address
;
Department of Chemistry, University of Malaya,
50603 Kuala Lumpur, Malaysia
;
_publ_contact_author_email
;
Edward.Tiekink@gmail.com
;
_publ_contact_author_fax     ' +60 3 7967 4193 '
_publ_contact_author_phone     ' +60 3 7967 6775 '
_publ_section_title
;\
(Acetato-\k<i>O</i>)(acetato-\k^2^<i>O</i>,<i>O</i>')[2-(3,5-dimethyl-\
1<i>H</i>-pyrazol-1-yl-\k<i>N</i>^2^)quinoline-\k<i>N</i>]zinc(II)
;
loop_
    _publ_author_name
    _publ_author_footnote
    _publ_author_address
    ' Muhd. Hidayat bin Najib ' .
;
Faculty of Science, Universiti Brunei Darussalam, Jalan Tungku Link BE 1410,
 Negara Brunei Darussalam
;
    ' Ai Ling Tan ' .
;
Faculty of Science, Universiti Brunei Darussalam, Jalan Tungku Link BE 1410,
 Negara Brunei Darussalam
;
    ' David J. Young '
;
 Additional correspondence author, e-mail: david.young@ubd.edu.bn.
;
;
Faculty of Science, Universiti Brunei Darussalam, Jalan Tungku Link BE 1410,
 Negara Brunei Darussalam
;
    'Ng, Seik Weng' .
;
Department of Chemistry, University of Malaya,
50603 Kuala Lumpur, Malaysia
Chemistry Department,
Faculty of Science, King Abdulaziz University,
PO Box 80203 Jeddah, Saudi Arabia
;
    'Tiekink, Edward R. T.' .
;
Department of Chemistry, University of Malaya,
50603 Kuala Lumpur, Malaysia
;
data_I
_audit_creation_method     SHELXL-97
_chemical_name_systematic
;
(Acetato-\k<i>O</i>)(acetato-\k^2^<i>O</i>,<i>O</i>')[2-(3,5-dimethyl-\
1<i>H</i>-pyrazol-1-yl-\k<i>N</i>^2^)quinoline-\k<i>N</i>]zinc(II)
;
_chemical_name_common     ?
_chemical_formula_moiety     'C18 H19 N3 O4 Zn'
_chemical_formula_sum     'C18 H19 N3 O4 Zn'
_chemical_formula_iupac     '[Zn (C2 H3 O2)2 (C14 H13 N3)]'
_chemical_formula_weight     406.73
_chemical_melting_point     ?
_symmetry_cell_setting     triclinic
_symmetry_space_group_name_H-M     'P -1 '
_symmetry_space_group_name_Hall     '-P 1 '
loop_
    _symmetry_equiv_pos_as_xyz
    'x, y, z'
    '-x, -y, -z'
_cell_length_a     7.6586(4)
_cell_length_b     10.7334(6)
_cell_length_c     11.5772(4)
_cell_angle_alpha     69.437(4)
_cell_angle_beta     81.546(3)
_cell_angle_gamma     72.736(4)
_cell_volume     849.93(7)
_cell_formula_units_Z     2
_cell_measurement_reflns_used     3775
_cell_measurement_theta_min     4.56
_cell_measurement_theta_max     76.32
_cell_measurement_temperature     100(2)
_exptl_crystal_description     prism
_exptl_crystal_colour     light-brown
_exptl_crystal_size_max     0.25
_exptl_crystal_size_mid     0.15
_exptl_crystal_size_min     0.05
_exptl_crystal_density_diffrn     1.589
_exptl_crystal_density_meas     ?
_exptl_crystal_density_method     'not measured'
_exptl_crystal_F_000     420
_exptl_absorpt_coefficient_mu     2.272
_exptl_absorpt_correction_type     multi-scan
_exptl_absorpt_process_details     '(CrysAlis PRO; Agilent, 2012)'
_exptl_absorpt_correction_T_min     0.61698
_exptl_absorpt_correction_T_max     1.00000
_diffrn_ambient_temperature     100(2)
_diffrn_radiation_type     CuK\a
_diffrn_radiation_wavelength     1.54184
_diffrn_radiation_source     'SuperNova (Cu) X-ray Source'
_diffrn_radiation_monochromator     Mirror
_diffrn_measurement_device_type
                    'Agilent  SuperNova Dual diffractometer with Atlas detector'
_diffrn_measurement_method     '\w scan'
_diffrn_detector_area_resol_mean     10.4041
_diffrn_reflns_number     6205
_diffrn_reflns_av_R_equivalents     0.0210
_diffrn_reflns_av_sigmaI/netI     0.0278
_diffrn_reflns_theta_min     4.56
_diffrn_reflns_theta_max     76.52
_diffrn_reflns_theta_full     76.52
_diffrn_measured_fraction_theta_max     0.978
_diffrn_measured_fraction_theta_full     0.978
_diffrn_reflns_limit_h_min     -9
_diffrn_reflns_limit_h_max     9
_diffrn_reflns_limit_k_min     -12
_diffrn_reflns_limit_k_max     13
_diffrn_reflns_limit_l_min     -11
_diffrn_reflns_limit_l_max     14
_diffrn_standards_number     0
_diffrn_standards_interval_count     0
_diffrn_standards_interval_time     0
_diffrn_standards_decay_%     0
_refine_special_details
;
Refinement of <i>F</i>^2^ against ALL reflections. The weighted <i>R</i>-factor
<i>wR</i> and goodness of fit <i>S</i> are based on <i>F</i>^2^, conventional
<i>R</i>-factors <i>R</i> are based on <i>F</i>, with <i>F</i> set to zero for
negative <i>F</i>^2^. The threshold expression of <i>F</i>^2^ >
\s(<i>F</i>^2^) is used only for calculating <i>R</i>-factors(gt) <i>etc</i>.
and is not relevant to the choice of reflections for refinement.
<i>R</i>-factors based on <i>F</i>^2^ are statistically about twice as large
as those based on <i>F</i>, and <i>R</i>- factors based on ALL data will be
even larger.
;
_reflns_number_total     3498
_reflns_number_gt     3322
_reflns_threshold_expression     I>2\s(I)
_refine_ls_structure_factor_coef     Fsqd
_refine_ls_matrix_type     full
_refine_ls_R_factor_all     0.0313
_refine_ls_R_factor_gt     0.0295
_refine_ls_wR_factor_gt     0.0792
_refine_ls_wR_factor_ref     0.0812
_refine_ls_goodness_of_fit_ref     1.033
_refine_ls_restrained_S_all     1.033
_refine_ls_number_reflns     3498
_refine_ls_number_parameters     239
_refine_ls_number_restraints     0
_refine_ls_hydrogen_treatment     constr
_refine_ls_weighting_scheme     calc
_refine_ls_weighting_details
         'calc w=1/[\s^2^(Fo^2^)+(0.0448P)^2^+0.5376P] where P=(Fo^2^+2Fc^2^)/3'
_atom_sites_solution_hydrogens     geom
_atom_sites_solution_primary     direct
_atom_sites_solution_secondary     difmap
_refine_ls_shift/su_max     0.001
_refine_ls_shift/su_mean     0.000
_refine_diff_density_max     0.674
_refine_diff_density_min     -0.447
_refine_ls_extinction_method     none
_refine_ls_extinction_coef     ?
loop_
    _atom_type_symbol
    _atom_type_description
    _atom_type_scat_dispersion_real
    _atom_type_scat_dispersion_imag
    _atom_type_scat_source
    'C' 'C' 0.0181 0.0091
                         'International Tables Vol C Tables 4.2.6.8 and 6.1.1.4'
    'H' 'H' 0.0000 0.0000
                         'International Tables Vol C Tables 4.2.6.8 and 6.1.1.4'
    'N' 'N' 0.0311 0.0180
                         'International Tables Vol C Tables 4.2.6.8 and 6.1.1.4'
    'O' 'O' 0.0492 0.0322
                         'International Tables Vol C Tables 4.2.6.8 and 6.1.1.4'
    'Zn' 'Zn' -1.5491 0.6778
                         'International Tables Vol C Tables 4.2.6.8 and 6.1.1.4'
_computing_data_collection     'CrysAlis PRO (Agilent, 2012)'
_computing_cell_refinement     'CrysAlis PRO (Agilent, 2012)'
_computing_data_reduction     'CrysAlis PRO (Agilent, 2012)'
_computing_structure_solution     'SHELXS97 (Sheldrick, 2008)'
_computing_structure_refinement     'SHELXL97 (Sheldrick, 2008)'
_computing_molecular_graphics
;
ORTEP-3 (Farrugia, 1997) and DIAMOND (Brandenburg, 2006)
;
_computing_publication_material     'publCIF (Westrip, 2010)'
loop_
    _atom_site_type_symbol
    _atom_site_label
    _atom_site_fract_x
    _atom_site_fract_y
    _atom_site_fract_z
    _atom_site_U_iso_or_equiv
    _atom_site_adp_type
    _atom_site_calc_flag
    _atom_site_refinement_flags
    _atom_site_occupancy
    _atom_site_symmetry_multiplicity
    _atom_site_disorder_assembly
    _atom_site_disorder_group
    Zn Zn 0.81157(3) 0.72065(2) 0.729830(19) 0.01539(9) Uani d . 1 1 . .
    O O1 0.54802(18) 0.81205(15) 0.67857(12) 0.0237(3) Uani d . 1 1 . .
    O O2 0.7235(2) 0.72283(17) 0.54526(14) 0.0333(3) Uani d . 1 1 . .
    O O3 0.97606(19) 0.83912(14) 0.66803(13) 0.0251(3) Uani d . 1 1 . .
    O O4 0.8163(2) 0.95459(18) 0.79237(13) 0.0346(4) Uani d . 1 1 . .
    N N1 0.9903(2) 0.53183(15) 0.73964(13) 0.0157(3) Uani d . 1 1 . .
    N N2 0.9663(2) 0.42401(15) 0.84284(13) 0.0148(3) Uani d . 1 1 . .
    N N3 0.76154(19) 0.59226(15) 0.91411(13) 0.0147(3) Uani d . 1 1 . .
    C C1 0.5715(3) 0.78835(18) 0.57607(17) 0.0191(3) Uani d . 1 1 . .
    C C2 0.4136(3) 0.8434(2) 0.49227(18) 0.0247(4) Uani d . 1 1 . .
    H H2A 0.4333 0.7891 0.4366 0.037 Uiso calc R 1 1 . .
    H H2B 0.4053 0.9401 0.4436 0.037 Uiso calc R 1 1 . .
    H H2C 0.2996 0.8367 0.5421 0.037 Uiso calc R 1 1 . .
    C C3 0.9376(3) 0.93922(19) 0.71118(16) 0.0203(4) Uani d . 1 1 . .
    C C4 1.0519(3) 1.0407(2) 0.65732(18) 0.0238(4) Uani d . 1 1 . .
    H H4A 1.0008 1.1202 0.6865 0.036 Uiso calc R 1 1 . .
    H H4B 1.0515 1.0719 0.5670 0.036 Uiso calc R 1 1 . .
    H H4C 1.1778 0.9961 0.6834 0.036 Uiso calc R 1 1 . .
    C C5 1.1702(3) 0.56456(19) 0.54237(16) 0.0216(4) Uani d . 1 1 . .
    H H5A 1.1823 0.5196 0.4800 0.032 Uiso calc R 1 1 . .
    H H5B 1.2888 0.5773 0.5503 0.032 Uiso calc R 1 1 . .
    H H5C 1.0801 0.6546 0.5171 0.032 Uiso calc R 1 1 . .
    C C6 1.1083(2) 0.47655(18) 0.66347(16) 0.0169(3) Uani d . 1 1 . .
    C C7 1.1602(2) 0.33201(18) 0.71639(16) 0.0172(3) Uani d . 1 1 . .
    H H7 1.2427 0.2686 0.6804 0.021 Uiso calc R 1 1 . .
    C C8 1.0696(2) 0.29988(18) 0.82920(16) 0.0162(3) Uani d . 1 1 . .
    C C9 1.0774(3) 0.15864(18) 0.91825(16) 0.0197(3) Uani d . 1 1 . .
    H H9A 1.1598 0.0897 0.8838 0.029 Uiso calc R 1 1 . .
    H H9B 0.9545 0.1441 0.9330 0.029 Uiso calc R 1 1 . .
    H H9C 1.1231 0.1494 0.9964 0.029 Uiso calc R 1 1 . .
    C C10 0.8445(2) 0.45914(18) 0.93770(15) 0.0146(3) Uani d . 1 1 . .
    C C11 0.8173(2) 0.35645(18) 1.04951(16) 0.0175(3) Uani d . 1 1 . .
    H H11 0.8819 0.2624 1.0634 0.021 Uiso calc R 1 1 . .
    C C12 0.6956(2) 0.39558(19) 1.13728(16) 0.0186(3) Uani d . 1 1 . .
    H H12 0.6735 0.3279 1.2127 0.022 Uiso calc R 1 1 . .
    C C13 0.6026(2) 0.53597(18) 1.11662(16) 0.0165(3) Uani d . 1 1 . .
    C C14 0.4758(2) 0.5825(2) 1.20508(16) 0.0197(4) Uani d . 1 1 . .
    H H14 0.4464 0.5176 1.2803 0.024 Uiso calc R 1 1 . .
    C C15 0.3960(2) 0.7202(2) 1.18233(17) 0.0212(4) Uani d . 1 1 . .
    H H15 0.3129 0.7509 1.2423 0.025 Uiso calc R 1 1 . .
    C C16 0.4366(2) 0.81699(19) 1.06979(17) 0.0204(4) Uani d . 1 1 . .
    H H16 0.3813 0.9126 1.0554 0.025 Uiso calc R 1 1 . .
    C C17 0.5549(2) 0.77526(18) 0.98073(16) 0.0183(3) Uani d . 1 1 . .
    H H17 0.5788 0.8414 0.9047 0.022 Uiso calc R 1 1 . .
    C C18 0.6406(2) 0.63361(18) 1.00311(15) 0.0157(3) Uani d . 1 1 . .
loop_
    _atom_site_aniso_label
    _atom_site_aniso_U_11
    _atom_site_aniso_U_22
    _atom_site_aniso_U_33
    _atom_site_aniso_U_12
    _atom_site_aniso_U_13
    _atom_site_aniso_U_23
    Zn 0.01744(13) 0.01236(13) 0.01501(13) -0.00462(9) -0.00080(9) -0.00227(9)
    O1 0.0225(7) 0.0315(7) 0.0164(6) -0.0077(6) -0.0021(5) -0.0058(5)
    O2 0.0279(8) 0.0360(8) 0.0346(8) 0.0037(6) -0.0070(6) -0.0178(7)
    O3 0.0254(7) 0.0173(6) 0.0335(7) -0.0087(5) -0.0018(6) -0.0067(5)
    O4 0.0350(8) 0.0474(9) 0.0219(7) -0.0177(7) 0.0070(6) -0.0096(6)
    N1 0.0193(7) 0.0134(7) 0.0132(6) -0.0059(6) -0.0005(5) -0.0015(5)
    N2 0.0172(7) 0.0121(6) 0.0133(6) -0.0044(5) -0.0012(5) -0.0012(5)
    N3 0.0159(7) 0.0141(7) 0.0139(6) -0.0045(5) -0.0019(5) -0.0034(5)
    C1 0.0218(9) 0.0131(8) 0.0210(8) -0.0073(7) -0.0013(7) -0.0013(6)
    C2 0.0265(10) 0.0261(10) 0.0220(9) -0.0074(8) -0.0060(7) -0.0062(7)
    C3 0.0231(9) 0.0210(9) 0.0125(7) -0.0048(7) -0.0062(6) 0.0009(6)
    C4 0.0294(10) 0.0212(9) 0.0253(9) -0.0116(8) 0.0022(7) -0.0103(7)
    C5 0.0258(9) 0.0205(9) 0.0179(8) -0.0085(7) 0.0030(7) -0.0053(7)
    C6 0.0178(8) 0.0186(8) 0.0159(8) -0.0062(7) -0.0010(6) -0.0063(7)
    C7 0.0180(8) 0.0163(8) 0.0188(8) -0.0048(6) -0.0019(6) -0.0070(7)
    C8 0.0173(8) 0.0139(8) 0.0184(8) -0.0037(6) -0.0040(6) -0.0055(6)
    C9 0.0232(9) 0.0134(8) 0.0201(8) -0.0032(7) -0.0030(7) -0.0034(7)
    C10 0.0153(8) 0.0150(8) 0.0139(7) -0.0056(6) -0.0022(6) -0.0031(6)
    C11 0.0204(8) 0.0145(8) 0.0167(8) -0.0056(6) -0.0020(6) -0.0026(6)
    C12 0.0205(8) 0.0183(8) 0.0148(8) -0.0075(7) -0.0015(6) -0.0007(6)
    C13 0.0151(8) 0.0196(8) 0.0161(8) -0.0071(7) -0.0018(6) -0.0049(7)
    C14 0.0187(8) 0.0255(9) 0.0152(8) -0.0078(7) 0.0001(6) -0.0058(7)
    C15 0.0166(8) 0.0288(10) 0.0206(8) -0.0053(7) 0.0002(6) -0.0118(7)
    C16 0.0171(8) 0.0205(9) 0.0246(9) -0.0034(7) -0.0029(7) -0.0089(7)
    C17 0.0177(8) 0.0168(8) 0.0203(8) -0.0049(7) -0.0027(6) -0.0049(7)
    C18 0.0151(8) 0.0178(8) 0.0150(8) -0.0059(6) -0.0024(6) -0.0041(6)
_geom_special_details
;
All e.s.d.'s (except the e.s.d. in the dihedral angle between two l.s. planes)
are estimated using the full covariance matrix. The cell e.s.d.'s are taken
into account individually in the estimation of e.s.d.'s in distances, angles
and torsion angles; correlations between e.s.d.'s in cell parameters are only
used when they are defined by crystal symmetry. An approximate (isotropic)
treatment of cell e.s.d.'s is used for estimating e.s.d.'s involving l.s.
planes.
;
loop_
    _geom_bond_atom_site_label_1
    _geom_bond_atom_site_label_2
    _geom_bond_site_symmetry_2
    _geom_bond_distance
    _geom_bond_publ_flag
    Zn O1 . 2.0388(14) y
    Zn O2 . 2.3240(15) y
    Zn O3 . 1.9397(13) y
    Zn N1 . 2.0570(15) y
    Zn N3 . 2.1460(14) y
    O1 C1 . 1.276(2) ?
    O2 C1 . 1.243(2) ?
    O3 C3 . 1.279(2) ?
    O4 C3 . 1.239(2) ?
    N1 C6 . 1.327(2) ?
    N1 N2 . 1.3752(19) ?
    N2 C8 . 1.383(2) ?
    N2 C10 . 1.414(2) ?
    N3 C10 . 1.326(2) ?
    N3 C18 . 1.383(2) ?
    C1 C2 . 1.507(3) ?
    C2 H2A . 0.9800 ?
    C2 H2B . 0.9800 ?
    C2 H2C . 0.9800 ?
    C3 C4 . 1.507(3) ?
    C4 H4A . 0.9800 ?
    C4 H4B . 0.9800 ?
    C4 H4C . 0.9800 ?
    C5 C6 . 1.491(2) ?
    C5 H5A . 0.9800 ?
    C5 H5B . 0.9800 ?
    C5 H5C . 0.9800 ?
    C6 C7 . 1.406(2) ?
    C7 C8 . 1.366(2) ?
    C7 H7 . 0.9500 ?
    C8 C9 . 1.494(2) ?
    C9 H9A . 0.9800 ?
    C9 H9B . 0.9800 ?
    C9 H9C . 0.9800 ?
    C10 C11 . 1.410(2) ?
    C11 C12 . 1.366(3) ?
    C11 H11 . 0.9500 ?
    C12 C13 . 1.412(3) ?
    C12 H12 . 0.9500 ?
    C13 C18 . 1.418(2) ?
    C13 C14 . 1.422(2) ?
    C14 C15 . 1.365(3) ?
    C14 H14 . 0.9500 ?
    C15 C16 . 1.413(3) ?
    C15 H15 . 0.9500 ?
    C16 C17 . 1.376(3) ?
    C16 H16 . 0.9500 ?
    C17 C18 . 1.411(2) ?
    C17 H17 . 0.9500 ?
loop_
    _geom_angle_atom_site_label_1
    _geom_angle_atom_site_label_2
    _geom_angle_atom_site_label_3
    _geom_angle_site_symmetry_1
    _geom_angle_site_symmetry_3
    _geom_angle
    _geom_angle_publ_flag
    O3 Zn O1 . . 115.05(6) ?
    O3 Zn N1 . . 100.66(6) ?
    O1 Zn N1 . . 133.70(6) ?
    O3 Zn N3 . . 130.20(6) ?
    O1 Zn N3 . . 99.32(5) ?
    N1 Zn N3 . . 76.50(6) ?
    O3 Zn O2 . . 100.51(6) ?
    O1 Zn O2 . . 59.65(5) ?
    N1 Zn O2 . . 86.61(6) ?
    N3 Zn O2 . . 128.42(6) ?
    C1 O1 Zn . . 96.11(11) ?
    C1 O2 Zn . . 83.96(12) ?
    C3 O3 Zn . . 113.89(12) ?
    C6 N1 N2 . . 106.53(14) ?
    C6 N1 Zn . . 137.00(12) ?
    N2 N1 Zn . . 115.34(10) ?
    N1 N2 C8 . . 110.21(13) ?
    N1 N2 C10 . . 116.43(14) ?
    C8 N2 C10 . . 133.36(14) ?
    C10 N3 C18 . . 118.69(14) ?
    C10 N3 Zn . . 114.76(11) ?
    C18 N3 Zn . . 126.25(11) ?
    O2 C1 O1 . . 120.25(17) ?
    O2 C1 C2 . . 120.74(17) ?
    O1 C1 C2 . . 119.00(17) ?
    C1 C2 H2A . . 109.5 ?
    C1 C2 H2B . . 109.5 ?
    H2A C2 H2B . . 109.5 ?
    C1 C2 H2C . . 109.5 ?
    H2A C2 H2C . . 109.5 ?
    H2B C2 H2C . . 109.5 ?
    O4 C3 O3 . . 123.91(18) ?
    O4 C3 C4 . . 120.51(18) ?
    O3 C3 C4 . . 115.58(16) ?
    C3 C4 H4A . . 109.5 ?
    C3 C4 H4B . . 109.5 ?
    H4A C4 H4B . . 109.5 ?
    C3 C4 H4C . . 109.5 ?
    H4A C4 H4C . . 109.5 ?
    H4B C4 H4C . . 109.5 ?
    C6 C5 H5A . . 109.5 ?
    C6 C5 H5B . . 109.5 ?
    H5A C5 H5B . . 109.5 ?
    C6 C5 H5C . . 109.5 ?
    H5A C5 H5C . . 109.5 ?
    H5B C5 H5C . . 109.5 ?
    N1 C6 C7 . . 109.92(15) ?
    N1 C6 C5 . . 121.23(16) ?
    C7 C6 C5 . . 128.84(16) ?
    C8 C7 C6 . . 107.15(16) ?
    C8 C7 H7 . . 126.4 ?
    C6 C7 H7 . . 126.4 ?
    C7 C8 N2 . . 106.19(15) ?
    C7 C8 C9 . . 126.73(16) ?
    N2 C8 C9 . . 127.07(15) ?
    C8 C9 H9A . . 109.5 ?
    C8 C9 H9B . . 109.5 ?
    H9A C9 H9B . . 109.5 ?
    C8 C9 H9C . . 109.5 ?
    H9A C9 H9C . . 109.5 ?
    H9B C9 H9C . . 109.5 ?
    N3 C10 N2 . . 115.77(14) ?
    N3 C10 C11 . . 123.55(16) ?
    N2 C10 C11 . . 120.68(15) ?
    C12 C11 C10 . . 118.35(16) ?
    C12 C11 H11 . . 120.8 ?
    C10 C11 H11 . . 120.8 ?
    C11 C12 C13 . . 120.42(16) ?
    C11 C12 H12 . . 119.8 ?
    C13 C12 H12 . . 119.8 ?
    C12 C13 C18 . . 117.95(16) ?
    C12 C13 C14 . . 122.76(16) ?
    C18 C13 C14 . . 119.28(16) ?
    C15 C14 C13 . . 120.20(16) ?
    C15 C14 H14 . . 119.9 ?
    C13 C14 H14 . . 119.9 ?
    C14 C15 C16 . . 120.16(17) ?
    C14 C15 H15 . . 119.9 ?
    C16 C15 H15 . . 119.9 ?
    C17 C16 C15 . . 121.15(17) ?
    C17 C16 H16 . . 119.4 ?
    C15 C16 H16 . . 119.4 ?
    C16 C17 C18 . . 119.54(16) ?
    C16 C17 H17 . . 120.2 ?
    C18 C17 H17 . . 120.2 ?
    N3 C18 C17 . . 119.36(15) ?
    N3 C18 C13 . . 121.01(16) ?
    C17 C18 C13 . . 119.63(16) ?
loop_
    _geom_torsion_atom_site_label_1
    _geom_torsion_atom_site_label_2
    _geom_torsion_atom_site_label_3
    _geom_torsion_atom_site_label_4
    _geom_torsion_site_symmetry_1
    _geom_torsion_site_symmetry_2
    _geom_torsion_site_symmetry_3
    _geom_torsion_site_symmetry_4
    _geom_torsion
    _geom_torsion_publ_flag
    O3 Zn O1 C1 . . . . 86.61(12) ?
    N1 Zn O1 C1 . . . . -50.21(13) ?
    N3 Zn O1 C1 . . . . -130.39(11) ?
    O2 Zn O1 C1 . . . . -1.07(10) ?
    O3 Zn O2 C1 . . . . -111.88(12) ?
    O1 Zn O2 C1 . . . . 1.10(10) ?
    N1 Zn O2 C1 . . . . 147.89(12) ?
    N3 Zn O2 C1 . . . . 78.10(13) ?
    O1 Zn O3 C3 . . . . 65.51(14) ?
    N1 Zn O3 C3 . . . . -144.72(13) ?
    N3 Zn O3 C3 . . . . -63.46(15) ?
    O2 Zn O3 C3 . . . . 126.78(13) ?
    O3 Zn N1 C6 . . . . -55.42(18) ?
    O1 Zn N1 C6 . . . . 85.47(19) ?
    N3 Zn N1 C6 . . . . 175.51(19) ?
    O2 Zn N1 C6 . . . . 44.64(18) ?
    O3 Zn N1 N2 . . . . 138.85(11) ?
    O1 Zn N1 N2 . . . . -80.26(13) ?
    N3 Zn N1 N2 . . . . 9.79(11) ?
    O2 Zn N1 N2 . . . . -121.08(12) ?
    C6 N1 N2 C8 . . . . -0.80(18) ?
    Zn N1 N2 C8 . . . . 169.09(11) ?
    C6 N1 N2 C10 . . . . 179.95(14) ?
    Zn N1 N2 C10 . . . . -10.16(18) ?
    O3 Zn N3 C10 . . . . -101.18(13) ?
    O1 Zn N3 C10 . . . . 124.36(12) ?
    N1 Zn N3 C10 . . . . -8.53(12) ?
    O2 Zn N3 C10 . . . . 65.92(14) ?
    O3 Zn N3 C18 . . . . 85.24(15) ?
    O1 Zn N3 C18 . . . . -49.22(14) ?
    N1 Zn N3 C18 . . . . 177.89(15) ?
    O2 Zn N3 C18 . . . . -107.66(14) ?
    Zn O2 C1 O1 . . . . -1.76(17) ?
    Zn O2 C1 C2 . . . . 177.01(16) ?
    Zn O1 C1 O2 . . . . 2.01(19) ?
    Zn O1 C1 C2 . . . . -176.78(14) ?
    Zn O3 C3 O4 . . . . 5.5(2) ?
    Zn O3 C3 C4 . . . . -174.94(12) ?
    N2 N1 C6 C7 . . . . 0.63(19) ?
    Zn N1 C6 C7 . . . . -165.93(13) ?
    N2 N1 C6 C5 . . . . -178.46(15) ?
    Zn N1 C6 C5 . . . . 15.0(3) ?
    N1 C6 C7 C8 . . . . -0.2(2) ?
    C5 C6 C7 C8 . . . . 178.77(18) ?
    C6 C7 C8 N2 . . . . -0.27(19) ?
    C6 C7 C8 C9 . . . . 178.33(17) ?
    N1 N2 C8 C7 . . . . 0.66(19) ?
    C10 N2 C8 C7 . . . . 179.74(17) ?
    N1 N2 C8 C9 . . . . -177.92(16) ?
    C10 N2 C8 C9 . . . . 1.2(3) ?
    C18 N3 C10 N2 . . . . 179.97(14) ?
    Zn N3 C10 N2 . . . . 5.87(19) ?
    C18 N3 C10 C11 . . . . -0.4(3) ?
    Zn N3 C10 C11 . . . . -174.50(13) ?
    N1 N2 C10 N3 . . . . 2.6(2) ?
    C8 N2 C10 N3 . . . . -176.44(17) ?
    N1 N2 C10 C11 . . . . -177.04(15) ?
    C8 N2 C10 C11 . . . . 3.9(3) ?
    N3 C10 C11 C12 . . . . 1.6(3) ?
    N2 C10 C11 C12 . . . . -178.81(16) ?
    C10 C11 C12 C13 . . . . -1.1(3) ?
    C11 C12 C13 C18 . . . . -0.4(3) ?
    C11 C12 C13 C14 . . . . -179.51(17) ?
    C12 C13 C14 C15 . . . . 177.08(17) ?
    C18 C13 C14 C15 . . . . -2.0(3) ?
    C13 C14 C15 C16 . . . . 1.1(3) ?
    C14 C15 C16 C17 . . . . 0.7(3) ?
    C15 C16 C17 C18 . . . . -1.5(3) ?
    C10 N3 C18 C17 . . . . 178.31(15) ?
    Zn N3 C18 C17 . . . . -8.3(2) ?
    C10 N3 C18 C13 . . . . -1.2(2) ?
    Zn N3 C18 C13 . . . . 172.15(12) ?
    C16 C17 C18 N3 . . . . -179.02(16) ?
    C16 C17 C18 C13 . . . . 0.5(3) ?
    C12 C13 C18 N3 . . . . 1.6(2) ?
    C14 C13 C18 N3 . . . . -179.25(15) ?
    C12 C13 C18 C17 . . . . -177.93(16) ?
    C14 C13 C18 C17 . . . . 1.2(2) ?
loop_
    _geom_hbond_atom_site_label_D
    _geom_hbond_atom_site_label_H
    _geom_hbond_atom_site_label_A
    _geom_hbond_site_symmetry_A
    _geom_hbond_distance_DH
    _geom_hbond_distance_HA
    _geom_hbond_distance_DA
    _geom_hbond_angle_DHA
    C4 H4B O3 2_776 0.98 2.57 3.544(2) 176
    C5 H5A O2 2_766 0.98 2.60 3.417(3) 141
    C7 H7 O2 2_766 0.95 2.56 3.235(2) 128
    C9 H9C O4 2_767 0.98 2.36 3.274(2) 156
    C12 H12 O1 2_667 0.95 2.51 3.310(2) 142
