# Supplementary material for: (Acetato-κO)(acetato-κ2 O,O′)[2-(3,5-di­methyl-1H-pyrazol-1-yl-κN 2)quinoline-κN]zinc(II)
Source: Acta Crystallogr Sect E Struct Rep Online. 2012 Jun 13;68(Pt 7):m897–8. doi: 10.1107/S1600536812025664 (PMC3393171; doi:10.1107/S1600536812025664)
Supplement: Supplementary file 2 [file e-68-0m897-Isup2.hkl]

# 
# h,k,l, Fc-squared, Fo-squared, sigma(Fo-squared) and status flag 
# 
data_I
_shelx_title '  P-1' 
_shelx_refln_list_code          4 
_shelx_F_calc_maximum      155.03 
_exptl_crystal_F_000       420.00 
_reflns_d_resolution_high  0.7928 
 
loop_ 
 _symmetry_equiv_pos_as_xyz 
 'x, y, z' 
 '-x, -y, -z' 
 
_cell_length_a     7.6586 
_cell_length_b    10.7334 
_cell_length_c    11.5772 
_cell_angle_alpha  69.437 
_cell_angle_beta   81.546 
_cell_angle_gamma  72.736 
 
_shelx_F_squared_multiplier     1.000 
 
loop_ 
 _refln_index_h 
 _refln_index_k 
 _refln_index_l 
 _refln_F_squared_calc 
 _refln_F_squared_meas 
 _refln_F_squared_sigma 
 _refln_observed_status 
   1   0   0     2029.83     2051.16     30.78 o 
   2   0   0      158.77      190.39      6.16 o 
   3   0   0     1840.04     1909.27     34.32 o 
   4   0   0       17.93       10.99      2.28 o 
   5   0   0     2329.06     2409.10     35.01 o 
   6   0   0      148.02      151.91      5.96 o 
   7   0   0        6.67       13.63      3.62 o 
   8   0   0      737.32      769.12     17.17 o 
   9   0   0       98.98       82.98      3.73 o 
  -8   1   0      152.18      157.38      7.01 o 
  -7   1   0      231.42      245.36     13.65 o 
  -6   1   0        1.27        1.43      1.90 o 
  -5   1   0        5.75        6.81      1.85 o 
  -4   1   0      634.22      589.80     17.85 o 
  -3   1   0        1.68        5.18      1.57 o 
  -2   1   0     5837.69     5979.41     88.79 o 
  -1   1   0     4345.20     4319.73     44.13 o 
   0   1   0     3493.38     3278.93     46.67 o 
   1   1   0     6589.45     6602.92     92.86 o 
   2   1   0      342.22      333.32     12.02 o 
   3   1   0      204.35      185.39      7.83 o 
   4   1   0      809.09      803.21     14.40 o 
   5   1   0      197.44      207.75      7.44 o 
   6   1   0      988.56      984.01     19.17 o 
   7   1   0      539.99      552.23     20.71 o 
   8   1   0       13.48       10.25      2.08 o 
   9   1   0      102.28       93.68      3.68 o 
  -8   2   0      502.15      536.60     14.29 o 
  -7   2   0      163.96      182.52     11.45 o 
  -6   2   0       35.05       34.80      4.76 o 
  -5   2   0       61.45       71.54      6.92 o 
  -4   2   0      158.68      163.07      9.37 o 
  -3   2   0     2466.15     2586.46     46.79 o 
  -2   2   0     1635.36     1767.86     23.03 o 
  -1   2   0     1451.25     1473.60     17.61 o 
   0   2   0     2031.10     1862.82     35.52 o 
   1   2   0     2458.69     2374.44     25.79 o 
   2   2   0        7.14        3.26      0.64 o 
   3   2   0       57.12       53.76      2.52 o 
   4   2   0      310.34      284.71      7.27 o 
   5   2   0     1219.92     1223.05     19.94 o 
   6   2   0       50.99       55.04      5.94 o 
   7   2   0      198.31      186.48      8.65 o 
   8   2   0      365.78      385.09     11.33 o 
   9   2   0        6.22        7.82      1.27 o 
  -8   3   0      113.58      114.78      4.65 o 
  -7   3   0     1689.87     1659.07     32.98 o 
  -6   3   0      262.95      260.09     13.47 o 
  -5   3   0       66.29       65.42      5.99 o 
  -4   3   0      716.77      731.65     22.89 o 
  -3   3   0       19.94       18.27      3.15 o 
  -2   3   0     6485.90     6845.21     72.76 o 
  -1   3   0      393.23      375.61      5.96 o 
   0   3   0       56.03       80.31      6.84 o 
   1   3   0     4966.59     4697.94     72.23 o 
   2   3   0     3572.11     3664.27     38.31 o 
   3   3   0     1507.89     1504.31     18.82 o 
   4   3   0     1824.27     1831.95     53.27 o 
   6   3   0      225.33      204.62      8.62 o 
   7   3   0       94.28       92.25      7.89 o 
   8   3   0       56.49       65.04      6.07 o 
   9   3   0      636.98      619.03     23.68 o 
  -7   4   0      479.98      468.81     11.01 o 
  -6   4   0      154.74      143.94      9.97 o 
  -5   4   0       34.53       29.82      4.76 o 
  -4   4   0      206.27      185.61      7.72 o 
  -3   4   0     1464.13     1368.13     32.69 o 
  -2   4   0      641.92      758.96     13.45 o 
  -1   4   0     2624.87     2430.30     39.29 o 
   0   4   0     1027.58      927.02     14.25 o 
   1   4   0     1691.65     1739.13     69.90 o 
   2   4   0     4564.96     4526.46     49.35 o 
   3   4   0      285.96      281.69     10.04 o 
   4   4   0      132.06      108.40      8.78 o 
   5   4   0     1287.67     1206.88     35.30 o 
   6   4   0      104.57      104.86      6.12 o 
   7   4   0      717.26      735.23     23.68 o 
   8   4   0      359.15      382.49     14.90 o 
   9   4   0       36.93       28.29      2.04 o 
  -7   5   0       92.84       86.55      5.38 o 
  -6   5   0        5.72        9.83      2.94 o 
  -5   5   0       42.17       34.72      5.21 o 
  -4   5   0       62.00       63.83      4.77 o 
  -3   5   0       36.27       33.93      4.74 o 
  -2   5   0     1257.89     1191.57     48.71 o 
  -1   5   0       30.73       53.34      3.23 o 
   0   5   0       80.34       65.58      3.55 o 
   1   5   0     4940.04     4894.32     55.84 o 
   2   5   0      511.89      556.34     11.13 o 
   3   5   0      891.46      846.18     24.08 o 
   4   5   0     1611.83     1752.55     41.48 o 
   5   5   0      558.36      612.09     23.26 o 
   6   5   0      565.37      544.94     14.71 o 
   7   5   0       20.59       20.43      3.08 o 
   8   5   0       29.01       28.86      2.89 o 
   9   5   0      948.82      759.84     16.53 o 
  -6   6   0      120.82      122.90      7.63 o 
  -5   6   0        3.91        5.49      2.95 o 
  -4   6   0        9.35        2.78      1.93 o 
  -3   6   0      681.76      671.37     14.19 o 
  -2   6   0        1.84        2.83      1.76 o 
  -1   6   0      413.74      440.57     11.06 o 
   0   6   0       87.48       92.72      4.75 o 
   1   6   0      551.17      572.33     12.84 o 
   2   6   0     2705.86     2783.72     52.98 o 
   3   6   0      141.79      142.76      9.20 o 
   4   6   0      432.11      446.37     18.23 o 
   5   6   0      167.41      163.69      8.81 o 
   6   6   0       13.50       14.63      3.34 o 
   7   6   0      242.58      259.95     12.92 o 
   8   6   0       13.10       17.23      2.88 o 
   9   6   0      115.70      109.11      5.79 o 
  -6   7   0       43.69       43.06      3.50 o 
  -5   7   0      306.19      343.22     14.09 o 
  -4   7   0      507.51      460.18     18.32 o 
  -3   7   0       12.25        6.55      2.23 o 
  -2   7   0      200.25      197.31      7.38 o 
  -1   7   0      341.54      324.71     18.26 o 
   0   7   0     1430.70     1501.58     24.72 o 
   1   7   0      533.96      588.32     18.84 o 
   2   7   0      627.07      592.08     19.66 o 
   3   7   0     1348.16     1417.12     35.70 o 
   4   7   0       63.38       69.20      4.01 o 
   5   7   0      122.82      122.80      9.38 o 
   6   7   0      115.60      113.05      8.77 o 
   7   7   0      125.64      120.14      8.34 o 
   8   7   0      134.44      123.01      5.06 o 
   9   7   0      132.44      101.60      4.57 o 
  -5   8   0       17.36       19.11      2.71 o 
  -4   8   0      108.27      105.75      7.64 o 
  -3   8   0      289.89      278.13     13.41 o 
  -2   8   0      371.68      312.47     18.24 o 
  -1   8   0      381.81      399.06     12.38 o 
   0   8   0      316.79      288.31     17.21 o 
   1   8   0     1120.37     1109.30     17.52 o 
   2   8   0     3468.76     3640.65     53.61 o 
   3   8   0     1102.87     1167.75     18.50 o 
   4   8   0      105.87      119.15      9.58 o 
   5   8   0        5.67        7.76      2.02 o 
   6   8   0      418.63      411.64     25.34 o 
   7   8   0      493.57      458.31     27.95 o 
   8   8   0      122.99      120.53      6.77 o 
  -4   9   0       10.51       10.93      1.42 o 
  -3   9   0      136.20      124.49      7.81 o 
  -2   9   0       59.29       74.91      5.17 o 
  -1   9   0      152.22      161.35      7.52 o 
   0   9   0     1220.18     1244.25     39.59 o 
   1   9   0      142.45      144.52      7.53 o 
   2   9   0      369.45      375.61      9.80 o 
   3   9   0        6.02        7.69      2.69 o 
   4   9   0      285.83      286.19     10.30 o 
   5   9   0      190.61      190.86      9.64 o 
   6   9   0       30.60       27.15      2.91 o 
   7   9   0      158.90      156.86      8.88 o 
   8   9   0      160.88      151.62      5.83 o 
  -3  10   0        0.29       -0.04      0.80 o 
  -2  10   0      375.80      382.95     12.36 o 
  -1  10   0      718.20      701.13     26.45 o 
   0  10   0        9.33        8.45      3.28 o 
   1  10   0       46.01       43.16      4.32 o 
   2  10   0      136.14      134.48      5.58 o 
   3  10   0       80.07       93.64      5.68 o 
   4  10   0        7.37       11.13      2.18 o 
   5  10   0       79.86       71.84      4.41 o 
   6  10   0      100.63      102.46      4.53 o 
   7  10   0      169.48      170.25      6.79 o 
  -2  11   0       70.17       61.10      4.31 o 
  -1  11   0      121.00      136.98      8.00 o 
   0  11   0      248.50      265.00      9.95 o 
   1  11   0       82.08      111.32      6.58 o 
   2  11   0      257.99      280.89     11.09 o 
   3  11   0      284.78      292.55      9.00 o 
   4  11   0       45.70       55.93      3.59 o 
   5  11   0      318.07      341.70      8.21 o 
   6  11   0       63.91       58.44      5.15 o 
   0  12   0      126.53      137.49      5.90 o 
   1  12   0       33.21       28.31      2.12 o 
   2  12   0       57.24       61.99      7.81 o 
   3  12   0      437.91      460.07      9.85 o 
   4  12   0      242.87      263.60     10.23 o 
   5  12   0        2.49        1.95      0.91 o 
  -4 -12   1       81.06       78.29      4.52 o 
  -3 -12   1       82.28       80.07      4.82 o 
  -2 -12   1      294.01      254.59      7.98 o 
  -5 -11   1       19.80       16.05      1.95 o 
  -4 -11   1      431.47      424.01     13.73 o 
  -3 -11   1       49.51       48.04      4.60 o 
  -2 -11   1       38.54       37.61      3.45 o 
  -1 -11   1      268.60      248.53      7.60 o 
   0 -11   1       56.50       64.81      4.02 o 
   1 -11   1      349.62      352.25     12.17 o 
  -7 -10   1        0.61        1.31      0.72 o 
  -6 -10   1      255.07      234.50     26.61 o 
  -5 -10   1      337.76      351.30     13.73 o 
  -4 -10   1      104.09      104.41      5.70 o 
  -3 -10   1      464.09      467.20     12.79 o 
  -2 -10   1        0.52        2.11      1.11 o 
  -1 -10   1      266.87      288.52     10.71 o 
   0 -10   1      560.18      604.72     16.11 o 
   1 -10   1      118.12      124.76      6.70 o 
   2 -10   1       98.57      108.79      7.34 o 
   3 -10   1       90.77       88.89      4.88 o 
  -7  -9   1      128.22      137.55      7.34 o 
  -6  -9   1       44.76       42.51      4.89 o 
  -5  -9   1      140.76      145.84      6.66 o 
  -4  -9   1     1665.94     1728.58     32.05 o 
  -3  -9   1        9.13       13.32      2.49 o 
  -2  -9   1       70.76       66.95      4.10 o 
  -1  -9   1      283.21      293.49      8.96 o 
   0  -9   1       10.14       18.19      5.28 o 
   1  -9   1      757.25      735.07     29.04 o 
   2  -9   1       74.02       77.05      6.02 o 
   3  -9   1       31.29       19.76      2.22 o 
   4  -9   1      123.76      116.16      8.06 o 
  -8  -8   1      114.85      112.65      5.99 o 
  -7  -8   1       10.79       10.54      2.71 o 
  -6  -8   1      664.29      722.95     24.05 o 
  -5  -8   1      264.90      261.15      9.70 o 
  -4  -8   1        0.04       -1.31      1.31 o 
  -3  -8   1     1282.19     1357.15     25.45 o 
  -2  -8   1     1812.27     1845.20     21.60 o 
  -1  -8   1       27.08       37.12      3.02 o 
   0  -8   1      878.15      826.76     30.69 o 
   1  -8   1       93.51       77.63      9.31 o 
   2  -8   1      582.59      574.17     39.40 o 
   3  -8   1      236.59      231.99     11.98 o 
   4  -8   1       63.31       47.18      4.81 o 
   5  -8   1      243.24      250.59      8.89 o 
  -8  -7   1       96.10       95.03      6.62 o 
  -7  -7   1      377.17      420.11     17.42 o 
  -6  -7   1       73.16       72.16      4.94 o 
  -5  -7   1      106.71      109.79      8.05 o 
  -4  -7   1      257.08      260.18      8.83 o 
  -3  -7   1       26.87       31.43      3.45 o 
  -2  -7   1     2718.01     2812.32     55.94 o 
  -1  -7   1     1002.81     1004.44     27.26 o 
   0  -7   1      208.01      210.05     11.00 o 
   1  -7   1      577.58      582.23     22.86 o 
   2  -7   1       37.85       25.95      3.26 o 
   3  -7   1      401.36      401.96     17.12 o 
   4  -7   1     1025.75     1019.92     28.76 o 
   5  -7   1        0.77        2.90      1.75 o 
   6  -7   1      140.70      132.14      5.93 o 
  -9  -6   1       56.71       51.92      3.55 o 
  -8  -6   1       43.21       41.58      3.84 o 
  -7  -6   1       10.03       14.02      3.26 o 
  -6  -6   1      825.58      801.18     24.11 o 
  -5  -6   1      118.58      113.17     12.18 o 
  -4  -6   1       81.44       97.18      8.28 o 
  -3  -6   1      437.29      420.46     17.02 o 
  -2  -6   1      168.30      189.59     10.19 o 
  -1  -6   1     1921.06     1995.15     41.07 o 
   0  -6   1      138.58      161.10      6.39 o 
   1  -6   1      207.45      217.45      7.73 o 
   2  -6   1      909.99      894.89     15.48 o 
   3  -6   1        0.56        0.31      1.40 o 
   4  -6   1      429.81      400.14     17.55 o 
   5  -6   1      549.77      604.21     21.25 o 
   6  -6   1       46.70       46.19      4.52 o 
  -8  -5   1      315.03      322.00     13.60 o 
  -7  -5   1      509.17      514.64     23.34 o 
  -6  -5   1        4.90        4.91      2.26 o 
  -5  -5   1     1119.47     1074.93     30.74 o 
  -4  -5   1     1654.01     1697.78     39.65 o 
  -3  -5   1       36.35       52.65      5.37 o 
  -2  -5   1     3293.31     3365.87     60.00 o 
  -1  -5   1       23.27       25.31      2.18 o 
   0  -5   1     1141.07     1204.65     19.09 o 
   1  -5   1      903.23      863.29     15.59 o 
   2  -5   1      494.80      519.29     11.94 o 
   3  -5   1     2080.54     2001.54     25.98 o 
   4  -5   1      236.43      222.58     12.65 o 
   5  -5   1       32.93       36.26      5.39 o 
   6  -5   1      335.29      352.68     14.94 o 
   7  -5   1       50.73       45.96      2.30 o 
  -9  -4   1      560.57      529.37     14.31 o 
  -8  -4   1       30.39       32.88      2.97 o 
  -7  -4   1       28.71       32.08      4.32 o 
  -6  -4   1      702.68      668.16     21.13 o 
  -5  -4   1        0.63        4.07      2.22 o 
  -4  -4   1     2031.38     2022.39     72.91 o 
  -3  -4   1     4224.48     4386.92     76.55 o 
  -2  -4   1       66.02       63.64      5.11 o 
  -1  -4   1     3222.52     2977.33    105.51 o 
   0  -4   1       29.90       53.20      2.85 o 
   1  -4   1     2115.34     2075.86     26.95 o 
   2  -4   1      523.95      416.27      8.00 o 
   3  -4   1       17.77       21.20      3.52 o 
   4  -4   1      337.58      314.94     10.44 o 
   5  -4   1      646.95      646.01     23.11 o 
   6  -4   1       36.67       44.09      5.71 o 
   7  -4   1      125.48      133.22      6.74 o 
  -9  -3   1       19.34       18.58      2.75 o 
  -8  -3   1       59.83       58.14      5.16 o 
  -7  -3   1       56.18       59.65      6.11 o 
  -6  -3   1        2.88        0.09      1.52 o 
  -5  -3   1      650.76      648.23     22.57 o 
  -4  -3   1       26.19       17.51      2.19 o 
  -3  -3   1     1072.70     1103.55     23.17 o 
  -2  -3   1      951.54      874.07     13.68 o 
  -1  -3   1      368.38      366.33     12.26 o 
   0  -3   1      568.84      526.04      8.77 o 
   1  -3   1        0.66        9.56      1.20 o 
   2  -3   1      330.51      376.59      8.46 o 
   3  -3   1     1586.75     1625.80     34.69 o 
   4  -3   1        1.40        6.45      2.56 o 
   5  -3   1        2.88        3.37      1.55 o 
   6  -3   1      224.74      228.07     12.96 o 
   7  -3   1        0.37        1.88      1.32 o 
   8  -3   1      237.32      235.25      6.88 o 
  -9  -2   1      202.89      185.26      8.98 o 
  -8  -2   1        7.38        9.31      1.80 o 
  -7  -2   1       12.78       11.91      2.39 o 
  -6  -2   1       18.52       12.60      2.38 o 
  -5  -2   1      218.09      223.67     17.47 o 
  -4  -2   1     2254.47     2288.67     29.14 o 
  -3  -2   1       59.53       44.94      2.20 o 
  -2  -2   1      150.67      169.75      4.38 o 
  -1  -2   1     4214.84     4048.69     41.74 o 
   0  -2   1      960.70     1014.35     11.99 o 
   1  -2   1     1135.53     1224.39     15.72 o 
   2  -2   1      847.43      802.69     12.67 o 
   3  -2   1        2.86        5.01      1.91 o 
   4  -2   1      786.66      862.52     24.03 o 
   5  -2   1       93.50       96.74      7.17 o 
   6  -2   1       17.14       22.74      4.13 o 
   7  -2   1      342.47      352.51     12.71 o 
   8  -2   1      119.54      124.74      5.80 o 
  -9  -1   1        5.74        4.85      1.72 o 
  -8  -1   1      124.32      116.49      6.02 o 
  -7  -1   1        3.70        3.56      2.60 o 
  -6  -1   1      126.79      106.43      7.93 o 
  -5  -1   1      356.67      306.40      9.09 o 
  -4  -1   1       26.88       21.42      2.05 o 
  -3  -1   1     2515.41     2497.77     30.02 o 
  -2  -1   1     2146.41     2072.96     38.60 o 
  -1  -1   1     2748.72     2668.05     47.66 o 
   0  -1   1      138.95      145.52      3.27 o 
   1  -1   1       98.24       89.71      2.59 o 
   2  -1   1     1991.70     1967.51     23.72 o 
   3  -1   1     2222.20     2220.85     40.64 o 
   4  -1   1      336.87      332.37     13.11 o 
   5  -1   1      490.82      520.36     18.85 o 
   6  -1   1      838.37      802.35     17.62 o 
   7  -1   1       31.30       33.72      5.20 o 
   8  -1   1      614.33      644.89     15.34 o 
  -9   0   1        8.47        5.35      1.49 o 
  -8   0   1        7.41        7.86      2.40 o 
  -7   0   1      401.28      409.65     13.21 o 
  -6   0   1      433.42      400.41     12.23 o 
  -5   0   1      160.92      179.53      7.34 o 
  -4   0   1     4136.14     4317.75     64.73 o 
  -3   0   1       48.23       47.73      3.11 o 
  -2   0   1       79.07       66.00      2.60 o 
  -1   0   1     2120.23     2043.46     30.38 o 
   1   0   1     4515.50     4493.85     65.13 o 
   2   0   1       71.40       68.33      3.82 o 
   3   0   1       13.69       11.67      2.06 o 
   4   0   1     1919.66     1925.66     38.26 o 
   5   0   1      100.68       91.41      7.13 o 
   6   0   1      478.68      472.52     18.33 o 
   7   0   1     1191.94     1250.57     34.88 o 
   8   0   1        0.51       -0.98      1.45 o 
   9   0   1       17.27       15.12      2.46 o 
  -8   1   1       52.52       53.28      3.83 o 
  -7   1   1       61.39       65.39      6.66 o 
  -6   1   1      391.64      371.04     15.93 o 
  -5   1   1     1990.14     2142.92     33.60 o 
  -4   1   1      198.53      232.79     10.48 o 
  -3   1   1     1308.19     1437.05     28.56 o 
  -2   1   1      723.66      818.67     16.94 o 
  -1   1   1        3.06        4.46      0.95 o 
   1   1   1       12.62       14.73      1.26 o 
   2   1   1     1283.89     1273.72     22.62 o 
   3   1   1        6.54       16.03      2.23 o 
   4   1   1      665.81      709.84     18.62 o 
   5   1   1      746.37      780.07     16.30 o 
   6   1   1      308.77      311.16     10.16 o 
   7   1   1      274.58      288.60     15.09 o 
   8   1   1      506.89      549.41     23.23 o 
   9   1   1       26.16       22.49      6.02 o 
  -8   2   1        2.92        2.59      1.16 o 
  -7   2   1        4.54        4.86      2.24 o 
  -5   2   1      135.98      143.60      7.37 o 
  -4   2   1     1759.14     1958.31     41.18 o 
  -3   2   1        4.51        7.79      2.07 o 
  -2   2   1     1997.36     1970.01     35.09 o 
  -1   2   1     2053.65     2117.81     28.93 o 
   0   2   1        9.45       19.02      2.45 o 
   1   2   1      652.00      621.09     12.71 o 
   2   2   1     7781.72     7723.35     77.65 o 
   3   2   1       10.06       19.00      1.53 o 
   4   2   1      687.74      739.79     12.96 o 
   5   2   1      122.13      129.16      7.69 o 
   6   2   1      464.72      476.73     12.41 o 
   7   2   1       72.94       70.65      7.22 o 
   8   2   1       39.73       36.31      9.74 o 
   9   2   1       85.02       84.02      5.54 o 
  -8   3   1      108.05      108.28      6.08 o 
  -7   3   1      270.16      275.41     12.94 o 
  -6   3   1      720.85      718.31     22.78 o 
  -5   3   1       39.96       35.88      2.98 o 
  -4   3   1      608.63      579.51     19.80 o 
  -3   3   1     3282.19     3336.12     59.26 o 
  -2   3   1        1.41        3.47      1.52 o 
  -1   3   1     1314.57     1204.39     15.58 o 
   0   3   1     1980.26     1863.42     30.69 o 
   1   3   1     2951.34     2796.09     65.55 o 
   2   3   1       25.79        7.90      0.68 o 
   3   3   1       14.00       20.99      1.72 o 
   4   3   1     1156.66     1226.36     25.35 o 
   5   3   1     2134.71     2082.48     40.04 o 
   6   3   1       15.52       10.38      2.80 o 
   7   3   1       54.68       55.01      6.39 o 
   8   3   1       32.59       37.07      5.08 o 
   9   3   1      189.13      181.92     21.24 o 
  -7   4   1      880.90      881.88     17.80 o 
  -6   4   1       30.68       34.85      4.89 o 
  -5   4   1      266.10      246.45     12.99 o 
  -4   4   1      525.72      544.24     20.07 o 
  -3   4   1      446.47      422.89     15.95 o 
  -2   4   1     2868.90     2976.80     53.32 o 
  -1   4   1       12.12        9.58      1.19 o 
   0   4   1     2152.81     2159.49     26.65 o 
   1   4   1     1512.77     1384.99     29.96 o 
   2   4   1     1657.65     1772.57     18.93 o 
   3   4   1     1649.66     1751.40     30.81 o 
   4   4   1     1024.85     1062.58     22.36 o 
   6   4   1      281.09      287.90     13.90 o 
   7   4   1       17.69       17.50      3.85 o 
   8   4   1      134.22      142.83      9.50 o 
   9   4   1      226.03      234.38     25.94 o 
  -7   5   1        0.57        1.39      0.74 o 
  -6   5   1      441.28      448.62     16.83 o 
  -5   5   1        1.44        2.00      2.21 o 
  -4   5   1       75.11       80.98      5.73 o 
  -3   5   1     1343.62     1334.76     34.05 o 
  -2   5   1        2.59        1.83      1.57 o 
  -1   5   1     1753.26     1875.53     33.13 o 
   0   5   1        0.46        5.16      1.79 o 
   1   5   1      166.56      133.67      5.09 o 
   2   5   1     1138.84     1113.33     13.88 o 
   3   5   1      225.83      220.14     11.78 o 
   4   5   1      160.92      161.22     11.30 o 
   5   5   1     1776.07     1769.20     46.52 o 
   6   5   1       41.70       44.21      4.31 o 
   7   5   1       77.70       91.24      8.07 o 
   8   5   1      320.78      333.21     21.92 o 
   9   5   1       52.59       45.28      6.47 o 
  -6   6   1       58.81       60.51      3.94 o 
  -5   6   1      146.86      161.37     10.46 o 
  -4   6   1      177.69      177.63     11.32 o 
  -3   6   1      608.39      621.38     17.15 o 
  -2   6   1     1637.44     1639.96     39.91 o 
  -1   6   1        9.19        3.74      2.50 o 
   0   6   1        7.55        1.97      1.01 o 
   1   6   1     1777.71     1909.29     40.05 o 
   2   6   1       60.32       40.51      3.32 o 
   3   6   1       85.75       70.60      6.67 o 
   4   6   1       69.62       79.30      7.89 o 
   5   6   1      549.18      586.06     15.45 o 
   6   6   1     1220.53     1202.23     32.70 o 
   7   6   1        4.91        4.72      2.53 o 
   8   6   1      154.39      153.10      9.15 o 
   9   6   1      297.66      279.12      9.02 o 
  -6   7   1       11.54       12.90      2.04 o 
  -5   7   1      241.59      262.58     12.26 o 
  -4   7   1      514.71      550.80     20.32 o 
  -3   7   1      324.01      301.81     25.64 o 
  -2   7   1      113.75      122.37      5.61 o 
  -1   7   1     1295.45     1359.64     37.01 o 
   0   7   1        1.00        4.42      1.27 o 
   1   7   1      458.21      454.00     15.00 o 
   2   7   1      410.13      437.23     11.38 o 
   3   7   1      117.08      118.40      8.69 o 
   4   7   1       74.53       68.60      7.24 o 
   5   7   1        1.15        3.15      1.31 o 
   6   7   1     1421.18     1443.49     37.12 o 
   7   7   1      391.92      389.19     16.48 o 
   8   7   1       89.56       86.95      6.40 o 
   9   7   1       67.42       54.79      3.51 o 
  -5   8   1      291.11      335.66     11.87 o 
  -4   8   1        7.13       12.85      2.91 o 
  -3   8   1      366.80      394.97     16.47 o 
  -2   8   1     1447.65     1236.74     66.23 o 
  -1   8   1      198.36      182.14      6.84 o 
   0   8   1      542.77      534.84     12.71 o 
   1   8   1      186.30      194.96      7.96 o 
   2   8   1      438.08      442.48     19.27 o 
   3   8   1     1311.67     1299.02     19.41 o 
   4   8   1       33.60       33.36      2.92 o 
   5   8   1       52.08       57.06      4.62 o 
   6   8   1      206.95      217.63     13.79 o 
   7   8   1      152.41      162.88     10.14 o 
   8   8   1      147.46      139.40      5.20 o 
  -4   9   1      270.01      295.12     11.15 o 
  -3   9   1       82.78       84.90      6.74 o 
  -2   9   1     1110.58      928.46     22.36 o 
  -1   9   1      919.57      843.07     19.90 o 
   0   9   1       25.64       24.69      5.34 o 
   1   9   1      627.65      605.46     16.46 o 
   2   9   1      803.19      865.99     34.41 o 
   3   9   1      645.33      665.76     16.26 o 
   4   9   1     1120.84     1172.59     34.21 o 
   5   9   1      158.21      168.36     14.12 o 
   6   9   1      174.46      171.65      7.35 o 
   7   9   1      343.32      323.94      8.99 o 
   8   9   1        3.15        2.46      0.97 o 
  -3  10   1       96.23      101.21      5.77 o 
  -2  10   1        0.30        1.05      1.10 o 
  -1  10   1      771.78      730.30     16.33 o 
   0  10   1      655.74      706.84     27.79 o 
   1  10   1       16.15       20.50      4.89 o 
   2  10   1       74.29       74.29      5.12 o 
   3  10   1        2.17        1.93      1.42 o 
   4  10   1     1750.56     1885.51     30.21 o 
   5  10   1      191.86      193.44      7.59 o 
   6  10   1      494.64      487.13     32.29 o 
   7  10   1       76.20       68.74      3.17 o 
  -2  11   1      270.29      284.22     10.67 o 
  -1  11   1       73.18       84.37      4.97 o 
   0  11   1       56.25       68.70      4.80 o 
   1  11   1      115.82      127.59      6.61 o 
   2  11   1        0.25        1.64      2.09 o 
   3  11   1      224.17      238.41     17.84 o 
   4  11   1       46.33       44.27      3.33 o 
   5  11   1        1.53        0.90      1.51 o 
   6  11   1      438.66      393.61      9.38 o 
   0  12   1       70.10       88.41      4.02 o 
   1  12   1      163.46      161.41      8.53 o 
   2  12   1      320.75      372.29     14.49 o 
   3  12   1      199.30      214.13     10.34 o 
   4  12   1      142.79      140.49      7.46 o 
   5  12   1      184.20      174.29      6.94 o 
  -5 -11   2      489.76      456.84     15.84 o 
  -4 -11   2       10.65       10.17      1.49 o 
  -3 -11   2      246.32      241.71     10.76 o 
  -2 -11   2      149.44      145.87      9.59 o 
  -1 -11   2        5.35        5.31      1.46 o 
   0 -11   2       26.25       17.30      2.65 o 
   1 -11   2       80.13       84.38      4.73 o 
  -6 -10   2       36.91       39.09      3.50 o 
  -5 -10   2        8.36        9.34      1.65 o 
  -4 -10   2      679.40      702.51     15.36 o 
  -3 -10   2       28.43       27.21      4.00 o 
  -2 -10   2      113.24      109.15      5.70 o 
  -1 -10   2      247.12      249.70      7.69 o 
   0 -10   2        5.84        5.14      1.77 o 
   1 -10   2      248.70      231.45     11.51 o 
   2 -10   2      139.60      143.06      7.61 o 
  -7  -9   2       28.43       20.88      2.60 o 
  -6  -9   2      147.50      143.99     10.75 o 
  -5  -9   2      340.24      337.94     30.64 o 
  -4  -9   2        4.75        4.49      2.18 o 
  -3  -9   2      941.01     1009.86     29.05 o 
  -2  -9   2      205.80      197.01      7.02 o 
  -1  -9   2      415.71      417.04     10.72 o 
   0  -9   2     1103.70     1073.66     22.18 o 
   1  -9   2        3.75        1.93      2.22 o 
   2  -9   2      154.04      169.46     10.51 o 
   3  -9   2      259.29      257.37      9.40 o 
  -8  -8   2       18.42       19.69      2.12 o 
  -7  -8   2       53.65       53.55      5.04 o 
  -6  -8   2       76.10       86.81      7.56 o 
  -5  -8   2        1.69        5.26      2.66 o 
  -4  -8   2      426.23      464.89     18.99 o 
  -3  -8   2      116.44      117.17      9.13 o 
  -2  -8   2       27.08       25.63      2.67 o 
  -1  -8   2        2.70        6.11      1.86 o 
   0  -8   2        2.74       -2.90      2.90 o 
   1  -8   2      389.34      337.68     19.17 o 
   2  -8   2        7.69        9.58      2.54 o 
   3  -8   2       16.07       12.48      2.07 o 
   4  -8   2      220.16      243.46      7.10 o 
   5  -8   2        6.76        6.62      1.22 o 
  -8  -7   2      433.74      428.00     13.40 o 
  -7  -7   2       48.86       44.56      5.36 o 
  -6  -7   2      220.12      257.12     14.20 o 
  -5  -7   2      223.80      234.53     13.68 o 
  -4  -7   2      100.74      109.54      9.05 o 
  -3  -7   2      822.25      893.32     19.07 o 
  -2  -7   2       34.56       33.34      2.69 o 
  -1  -7   2      144.65      149.29      6.84 o 
   0  -7   2     1505.12     1597.92     26.20 o 
   1  -7   2        5.45        4.30      2.39 o 
   2  -7   2      177.94      169.44     15.07 o 
   3  -7   2        0.72        7.06      2.63 o 
   4  -7   2        4.49        5.13      2.21 o 
   5  -7   2      564.81      551.68     16.87 o 
  -8  -6   2      171.64      182.28      9.00 o 
  -7  -6   2      812.62      881.24     24.12 o 
  -6  -6   2      111.46      112.14      8.39 o 
  -4  -6   2      270.84      280.25     11.81 o 
  -3  -6   2      147.33      152.33      9.87 o 
  -2  -6   2     1182.34     1236.69     31.31 o 
  -1  -6   2      188.41      187.04     10.38 o 
   0  -6   2     1404.34     1470.50     34.41 o 
   1  -6   2     1270.17     1304.23     32.16 o 
   2  -6   2        8.08        5.36      1.60 o 
   3  -6   2       35.88       35.73      4.98 o 
   4  -6   2      371.92      368.12     16.73 o 
   5  -6   2      149.18      141.79      9.45 o 
   6  -6   2      364.79      341.83     25.26 o 
  -9  -5   2        6.28        3.61      1.08 o 
  -8  -5   2      277.30      305.51     12.35 o 
  -7  -5   2       24.48       24.70      4.55 o 
  -6  -5   2      772.60      795.75     26.35 o 
  -5  -5   2       41.46       46.32      3.99 o 
  -4  -5   2      134.12      129.13      9.13 o 
  -3  -5   2     1020.91     1046.84     28.11 o 
  -2  -5   2     1624.21     1653.72     35.93 o 
  -1  -5   2     2556.56     2645.65     49.94 o 
   0  -5   2     1102.57     1153.36     27.57 o 
   1  -5   2       69.05       62.83      3.79 o 
   2  -5   2     1477.74     1384.73     66.27 o 
   3  -5   2        0.05        1.94      1.00 o 
   4  -5   2       19.65       22.65      4.21 o 
   5  -5   2      320.90      332.23     16.11 o 
   6  -5   2      424.82      427.70     16.18 o 
   7  -5   2      229.82      220.72      5.62 o 
  -9  -4   2       79.86       74.01      4.19 o 
  -8  -4   2        1.65        1.84      1.85 o 
  -7  -4   2     1411.52     1491.29     40.20 o 
  -6  -4   2       65.99       62.34      7.58 o 
  -5  -4   2      556.55      546.65     19.42 o 
  -4  -4   2       11.49       12.83      1.85 o 
  -3  -4   2      271.60      215.23      7.01 o 
  -2  -4   2     8370.62     9055.27    138.01 o 
  -1  -4   2       55.56       49.70      4.38 o 
   0  -4   2      254.96      246.90      6.50 o 
   1  -4   2     1409.29     1440.87     20.95 o 
   2  -4   2       74.75       77.95      3.38 o 
   3  -4   2      173.60      139.55      6.24 o 
   4  -4   2      143.63      131.85      6.70 o 
   5  -4   2       86.27       89.60      8.50 o 
   6  -4   2      181.98      199.22     11.84 o 
   7  -4   2       23.54       19.93      2.17 o 
  -9  -3   2      331.07      324.04     10.61 o 
  -8  -3   2      561.62      576.86     21.19 o 
  -7  -3   2      142.25      161.25     10.82 o 
  -6  -3   2      225.93      229.16     13.21 o 
  -5  -3   2        5.61        4.87      1.38 o 
  -4  -3   2     1396.38     1300.24     34.58 o 
  -3  -3   2     3640.33     3709.32     44.68 o 
  -2  -3   2      882.09      963.93     15.36 o 
  -1  -3   2      685.01      576.22     38.72 o 
   0  -3   2      115.78      106.53      3.56 o 
   1  -3   2       64.78       54.01      2.75 o 
   2  -3   2      420.38      350.18      8.52 o 
   3  -3   2        0.76       -0.65      1.50 o 
   4  -3   2        8.81        9.40      2.82 o 
   5  -3   2      576.68      558.56     21.16 o 
   6  -3   2        9.75       16.21      3.91 o 
   7  -3   2      155.81      165.34      6.90 o 
   8  -3   2        0.17        0.09      0.81 o 
  -9  -2   2       48.11       38.24      3.59 o 
  -8  -2   2      180.38      181.01      7.87 o 
  -7  -2   2       87.11       96.21      9.21 o 
  -6  -2   2      551.56      564.14     22.82 o 
  -5  -2   2     3012.32     3156.34     61.36 o 
  -4  -2   2       14.37       15.78      2.07 o 
  -3  -2   2      582.24      538.55     11.23 o 
  -2  -2   2     2195.59     2228.33     27.65 o 
  -1  -2   2     2024.02     1946.30     23.79 o 
   0  -2   2       47.63       67.43      1.72 o 
   1  -2   2       99.16      109.21      3.58 o 
   2  -2   2     1026.65     1039.12     15.93 o 
   3  -2   2     2723.56     2759.50     50.19 o 
   4  -2   2      720.40      818.84     23.70 o 
   5  -2   2       40.79       43.41      3.92 o 
   6  -2   2      490.98      474.69     19.32 o 
   7  -2   2      228.47      230.52      8.78 o 
   8  -2   2       20.35       21.41      3.11 o 
  -9  -1   2      198.90      191.03      7.94 o 
  -8  -1   2      195.12      198.75     11.64 o 
  -7  -1   2      815.28      830.42     29.73 o 
  -6  -1   2      656.84      656.64     24.33 o 
  -5  -1   2      825.85      898.05     27.19 o 
  -4  -1   2     1827.60     1724.88     26.06 o 
  -3  -1   2       32.22       31.74      3.30 o 
  -2  -1   2     1303.70     1313.65     17.90 o 
  -1  -1   2      800.16      839.73     16.20 o 
   0  -1   2     3849.15     4046.06     57.91 o 
   1  -1   2     2888.54     2844.22     44.20 o 
   2  -1   2     1579.69     1641.72     21.38 o 
   3  -1   2      348.08      328.92     11.80 o 
   4  -1   2     2132.31     2282.49     45.43 o 
   5  -1   2       96.53       93.45      7.77 o 
   6  -1   2      354.21      345.58     15.68 o 
   7  -1   2      390.74      394.66     11.90 o 
   8  -1   2       10.58        9.96      2.78 o 
  -9   0   2      243.39      203.32      7.21 o 
  -8   0   2      154.72      164.99     10.81 o 
  -7   0   2       55.04       54.72      4.48 o 
  -6   0   2      705.74      681.35     13.99 o 
  -5   0   2      918.44      944.66     29.04 o 
  -4   0   2      366.66      406.03     16.30 o 
  -3   0   2      532.19      513.00     16.31 o 
  -2   0   2      116.23      106.23      4.00 o 
  -1   0   2     5159.14     4654.87    115.28 o 
   0   0   2     2278.95     2314.03     34.74 o 
   1   0   2     3745.97     3789.62     56.57 o 
   2   0   2      565.47      741.81     16.35 o 
   3   0   2      993.48     1035.79     23.28 o 
   4   0   2      125.83      101.12      6.93 o 
   5   0   2      457.90      420.01     16.44 o 
   6   0   2      638.30      602.41     15.36 o 
   7   0   2      326.10      332.74     16.61 o 
   8   0   2      153.16      160.83     10.07 o 
   9   0   2       32.90       33.76      3.06 o 
  -8   1   2       38.33       37.24      5.28 o 
  -7   1   2      298.46      325.03     11.08 o 
  -6   1   2      447.94      436.37     16.91 o 
  -5   1   2      237.73      237.66      8.94 o 
  -4   1   2     2310.71     2475.63     52.22 o 
  -3   1   2       29.88       37.73      4.46 o 
  -2   1   2      460.89      464.43     13.75 o 
  -1   1   2     3802.47     3473.73     51.78 o 
   0   1   2     3792.55     3552.99     37.11 o 
   1   1   2     1390.86     1337.54     22.75 o 
   2   1   2    24033.17    23402.65    327.50 o 
   3   1   2      162.72      191.50      8.09 o 
   4   1   2     1293.88     1321.03     29.38 o 
   5   1   2        9.90        7.79      1.62 o 
   6   1   2      149.80      134.55      6.82 o 
   7   1   2      941.73      978.15     30.26 o 
   8   1   2       25.17       29.08      4.64 o 
   9   1   2       13.93       17.17      3.49 o 
  -8   2   2      116.17      108.08     12.67 o 
  -7   2   2       99.58       93.48      4.64 o 
  -5   2   2       91.80       88.05      5.72 o 
  -4   2   2      472.30      492.49     12.81 o 
  -3   2   2     2109.12     2159.46     40.40 o 
  -2   2   2     1203.14     1311.19     25.62 o 
  -1   2   2     2701.06     2572.80     41.21 o 
   0   2   2      632.42      613.85     13.61 o 
   1   2   2     1088.75      977.71     18.70 o 
   2   2   2    23778.62    21715.83    304.22 o 
   3   2   2      724.25      693.59     16.92 o 
   4   2   2      163.94      153.38      5.24 o 
   5   2   2      975.06     1015.02     26.12 o 
   6   2   2      113.73      103.99      5.79 o 
   7   2   2      771.73      816.55     26.96 o 
   8   2   2      198.70      199.81     16.49 o 
   9   2   2       50.18       56.36      4.78 o 
  -8   3   2      188.59      188.89      9.10 o 
  -7   3   2      109.73       99.54      5.66 o 
  -5   3   2      176.73      160.10      8.17 o 
  -4   3   2       76.14       90.08      7.29 o 
  -3   3   2     1438.23     1469.88     32.24 o 
  -2   3   2     1975.07     1868.25     35.48 o 
  -1   3   2      103.18       97.15      2.45 o 
   0   3   2     5024.07     4900.27     83.79 o 
   1   3   2        9.77       26.46      3.04 o 
   2   3   2     2205.10     2171.45     36.71 o 
   3   3   2     2411.30     2460.72     42.49 o 
   4   3   2     1438.16     1485.83     30.85 o 
   5   3   2      581.08      572.06     17.95 o 
   6   3   2      250.63      224.63      8.33 o 
   7   3   2       63.82       56.84      6.58 o 
   8   3   2     1070.85     1253.83     33.37 o 
   9   3   2       58.81       69.49      5.47 o 
  -7   4   2       55.52       52.82      3.71 o 
  -6   4   2      809.64      842.50     24.23 o 
  -5   4   2      956.83      955.97     27.19 o 
  -4   4   2      854.44      799.42     25.07 o 
  -3   4   2      994.37      978.48     26.17 o 
  -2   4   2     1342.95     1473.23     31.62 o 
  -1   4   2     2336.14     2274.31     34.43 o 
   0   4   2     6373.33     6472.64     69.02 o 
   1   4   2       51.87       47.50      2.87 o 
   2   4   2      328.77      261.26      6.56 o 
   3   4   2       24.85       18.05      2.42 o 
   4   4   2      707.78      730.27     18.85 o 
   5   4   2     1504.41     1526.85     32.83 o 
   6   4   2       14.59       16.87      3.83 o 
   7   4   2      424.78      462.07     19.31 o 
   8   4   2       49.69       51.96      6.04 o 
   9   4   2       35.18       37.28      2.96 o 
  -7   5   2       34.16       30.84      3.34 o 
  -6   5   2       34.95       33.22      3.35 o 
  -5   5   2     2245.25     2233.80     48.47 o 
  -4   5   2       55.35       60.40      4.63 o 
  -3   5   2      704.06      735.31     23.95 o 
  -2   5   2     2125.79     2097.29     44.17 o 
  -1   5   2       52.82       51.74      5.23 o 
   0   5   2     2867.33     3183.17     58.66 o 
   1   5   2      232.85      224.28      7.58 o 
   2   5   2      102.87       93.90      4.63 o 
   3   5   2     1187.76     1276.42     26.10 o 
   4   5   2      540.92      528.55     15.14 o 
   6   5   2      442.45      436.96     18.06 o 
   7   5   2       34.02       32.33      5.18 o 
   8   5   2      397.01      447.77     17.79 o 
   9   5   2      306.80      354.94     12.48 o 
  -6   6   2        0.48        2.37      1.12 o 
  -5   6   2      338.71      357.45     15.62 o 
  -4   6   2      629.20      619.17     21.74 o 
  -3   6   2      326.73      322.99      9.91 o 
  -2   6   2      518.81      551.86     21.08 o 
  -1   6   2       48.60       46.26      5.78 o 
   0   6   2      402.72      466.76     19.58 o 
   1   6   2     1925.57     2097.67     29.42 o 
   2   6   2       63.91       64.07      3.98 o 
   3   6   2        4.94        2.82      2.02 o 
   4   6   2      565.50      565.96     22.71 o 
   5   6   2      679.82      676.31     27.03 o 
   6   6   2       74.32       65.24      7.04 o 
   7   6   2      342.06      378.15     17.16 o 
   8   6   2        6.62        7.95      2.47 o 
   9   6   2      461.18      477.40     14.04 o 
  -6   7   2       97.83      107.17      5.51 o 
  -5   7   2      387.79      400.48     15.36 o 
  -4   7   2        2.73        3.08      2.22 o 
  -3   7   2      182.26      190.09      8.78 o 
  -2   7   2       16.13       24.72      3.02 o 
  -1   7   2      455.58      429.94     19.47 o 
   0   7   2      235.62      227.88     13.26 o 
   1   7   2       73.93       84.01      5.31 o 
   2   7   2      706.14      646.94     14.51 o 
   3   7   2     1557.96     1524.31     36.51 o 
   4   7   2       84.14       79.14      7.95 o 
   5   7   2      479.49      498.00     14.71 o 
   6   7   2      657.14      688.80     24.10 o 
   7   7   2      490.47      522.43     20.11 o 
   8   7   2      212.13      207.70     10.79 o 
   9   7   2       13.69       11.24      1.59 o 
  -5   8   2        8.50        7.87      1.95 o 
  -4   8   2      507.83      550.76     18.87 o 
  -3   8   2       38.04       41.81      5.26 o 
  -2   8   2        1.11        1.94      1.02 o 
  -1   8   2       56.26       47.12      3.95 o 
   0   8   2      430.36      382.44     10.68 o 
   1   8   2     1591.91     1597.47     28.68 o 
   2   8   2      719.83      734.72     16.14 o 
   3   8   2       73.01       68.52      4.94 o 
   4   8   2      747.43      762.74     14.19 o 
   5   8   2       86.92       87.82      5.58 o 
   6   8   2      637.72      664.32     30.18 o 
   7   8   2      170.91      182.77      7.58 o 
   8   8   2        0.43        0.50      0.76 o 
  -4   9   2       11.78       12.26      2.51 o 
  -3   9   2      232.33      231.67     11.45 o 
  -2   9   2      143.66      124.40      6.88 o 
  -1   9   2      208.10      207.09      8.91 o 
   0   9   2      305.99      285.40      8.62 o 
   1   9   2        0.48        4.19      1.79 o 
   2   9   2      834.61      886.24     20.41 o 
   3   9   2      391.86      395.06     18.85 o 
   4   9   2       39.49       42.99      6.12 o 
   5   9   2      843.84      899.86     19.12 o 
   6   9   2      204.45      206.26     10.00 o 
   7   9   2      273.75      267.79      8.30 o 
   8   9   2       71.72       64.38      6.29 o 
  -4  10   2      101.62       85.10      4.05 o 
  -3  10   2       87.72       92.15      5.90 o 
  -2  10   2      244.83      238.86     10.84 o 
  -1  10   2      228.28      186.81      7.92 o 
   0  10   2      409.32      383.01     14.76 o 
   1  10   2      129.78      148.53      8.02 o 
   2  10   2       17.10        9.77      3.65 o 
   3  10   2      160.86      167.64     12.17 o 
   4  10   2      859.47      867.72     28.54 o 
   5  10   2      440.16      485.79     16.44 o 
   6  10   2      220.64      216.44      7.32 o 
   7  10   2       45.53       45.40      4.40 o 
  -2  11   2       83.14       92.31      4.93 o 
  -1  11   2      335.59      361.53     13.19 o 
   0  11   2      118.45      134.06     10.42 o 
   1  11   2        2.72       -1.10      2.39 o 
   2  11   2      235.90      264.68     15.02 o 
   3  11   2        5.62        6.24      2.74 o 
   4  11   2      242.05      275.67     14.01 o 
   5  11   2       13.49       14.83      3.16 o 
   6  11   2       38.54       30.52      3.71 o 
   7  11   2      122.90      103.70      4.97 o 
  -1  12   2       11.88       10.65      1.86 o 
   0  12   2      221.36      238.91      7.29 o 
   1  12   2      115.36      124.24      7.11 o 
   2  12   2        1.62        0.89      1.50 o 
   3  12   2      250.71      288.61     13.15 o 
   4  12   2      148.54      173.35      9.35 o 
   5  12   2       11.61       11.41      2.12 o 
   6  12   2        7.33        6.35      1.15 o 
   2  13   2      166.26      162.37      7.00 o 
   3  13   2       38.46       35.67      3.12 o 
  -4 -11   3      351.39      339.97     10.27 o 
  -3 -11   3      229.92      238.45      9.10 o 
  -2 -11   3       16.88       12.31      1.93 o 
  -1 -11   3      253.41      231.52      8.31 o 
   0 -11   3        6.29        2.62      1.04 o 
  -6 -10   3      197.18      194.41      6.59 o 
  -5 -10   3      594.62      576.77     22.80 o 
  -4 -10   3        6.64        5.33      1.91 o 
  -3 -10   3      449.30      460.07     11.64 o 
  -2 -10   3       62.98       59.40      4.04 o 
  -1 -10   3       26.70       25.80      2.67 o 
   0 -10   3      433.51      452.19     16.34 o 
   1 -10   3       58.65       74.11      5.75 o 
   2 -10   3       37.67       28.46      2.75 o 
  -7  -9   3      700.91      604.37     13.41 o 
  -6  -9   3        8.50       10.22      2.31 o 
  -5  -9   3      181.26      170.33     13.43 o 
  -4  -9   3      929.42      955.91     20.81 o 
  -3  -9   3       22.98       19.95      2.21 o 
  -2  -9   3      142.35      149.89      5.94 o 
  -1  -9   3       62.48       56.07      4.56 o 
   0  -9   3      189.94      209.92     13.86 o 
   1  -9   3      952.21     1071.90     30.22 o 
   2  -9   3      314.13      351.67     14.22 o 
   3  -9   3        4.21        6.40      1.57 o 
  -7  -8   3       36.53       31.49      3.39 o 
  -6  -8   3      228.58      245.61     11.75 o 
  -5  -8   3      151.63      150.96      7.08 o 
  -4  -8   3      172.04      165.75     10.90 o 
  -3  -8   3      529.96      520.48     18.91 o 
  -2  -8   3       85.87       91.39      5.86 o 
  -1  -8   3      317.95      334.59     11.52 o 
   0  -8   3      124.47      135.08      7.94 o 
   1  -8   3       46.31       45.87      9.84 o 
   2  -8   3       58.02       79.06      7.74 o 
   3  -8   3      381.65      403.91     13.97 o 
   4  -8   3       51.31       45.18      2.44 o 
  -8  -7   3       12.31       12.13      1.82 o 
  -7  -7   3      294.17      292.66     12.35 o 
  -6  -7   3       69.62       76.95      7.25 o 
  -5  -7   3       68.08       76.31      5.24 o 
  -4  -7   3      424.17      427.12     18.28 o 
  -3  -7   3      487.95      460.06     13.85 o 
  -2  -7   3     1369.75     1431.88     25.32 o 
  -1  -7   3       34.40       31.62      3.71 o 
   0  -7   3      935.86      886.67     15.95 o 
   1  -7   3      467.82      363.30     19.12 o 
   2  -7   3       17.01       18.24      3.40 o 
   3  -7   3       64.73       68.65      4.82 o 
   4  -7   3      267.90      280.35      8.56 o 
   5  -7   3       14.35       18.67      2.64 o 
  -8  -6   3        0.45        2.10      0.78 o 
  -7  -6   3      341.04      370.01     10.31 o 
  -6  -6   3      830.33      921.07     19.22 o 
  -5  -6   3        0.49        1.02      0.96 o 
  -4  -6   3      738.61      729.53     17.14 o 
  -3  -6   3      607.17      620.40     15.13 o 
  -2  -6   3      350.47      384.97     16.25 o 
  -1  -6   3     1041.33     1110.91     29.88 o 
   0  -6   3     2315.22     2424.61     50.62 o 
   1  -6   3        1.30       -0.09      1.03 o 
   2  -6   3      554.50      516.88     13.30 o 
   3  -6   3       21.05       25.49      4.32 o 
   4  -6   3      823.13      875.50     32.82 o 
   5  -6   3      906.88      939.46     25.67 o 
   6  -6   3       84.73       60.08      2.64 o 
  -8  -5   3      138.85      150.24      8.19 o 
  -7  -5   3        8.69       11.40      3.02 o 
  -6  -5   3      324.00      368.66     16.75 o 
  -5  -5   3      763.72      772.78     24.79 o 
  -4  -5   3      594.38      631.09     21.28 o 
  -3  -5   3      584.07      561.20     19.35 o 
  -2  -5   3      485.06      442.98     16.50 o 
  -1  -5   3      208.88      246.86     11.75 o 
   0  -5   3      874.40      873.86     24.48 o 
   1  -5   3     2679.74     2746.89     54.12 o 
   2  -5   3      734.46      744.04     23.47 o 
   3  -5   3      638.13      642.85     22.31 o 
   4  -5   3      429.62      442.68     18.94 o 
   5  -5   3      306.39      308.50     15.06 o 
   6  -5   3      995.00     1048.44     26.54 o 
  -8  -4   3        7.29        9.83      2.62 o 
  -7  -4   3      179.70      172.87     11.50 o 
  -6  -4   3     1191.56     1219.76     35.51 o 
  -5  -4   3       13.33       15.33      3.82 o 
  -4  -4   3      546.47      544.45     13.06 o 
  -3  -4   3      851.00      829.50     19.33 o 
  -2  -4   3       56.09       94.13      6.66 o 
  -1  -4   3      231.07      204.57      9.70 o 
   0  -4   3      114.38       85.17      6.17 o 
   1  -4   3      172.91      167.38      5.69 o 
   2  -4   3     1345.70     1259.72     16.73 o 
   3  -4   3       56.78       61.15      4.08 o 
   4  -4   3      591.68      576.26     22.74 o 
   5  -4   3      767.67      792.24     26.56 o 
   6  -4   3      262.59      279.34     13.78 o 
   7  -4   3      134.31      140.43      5.18 o 
  -9  -3   3       27.32       24.79      2.26 o 
  -8  -3   3      183.51      212.01     11.32 o 
  -7  -3   3      908.10      967.40     31.18 o 
  -6  -3   3      229.46      230.71     14.82 o 
  -5  -3   3      431.02      418.74     12.56 o 
  -4  -3   3       97.17      109.98      5.40 o 
  -3  -3   3     2031.38     2059.33     57.01 o 
  -2  -3   3     4286.44     4499.07     52.08 o 
  -1  -3   3      398.94      419.93     13.28 o 
   0  -3   3       23.97       16.63      2.66 o 
   1  -3   3      217.27      175.13      5.31 o 
   2  -3   3     1362.62     1348.32     20.88 o 
   3  -3   3     1095.79     1025.54     25.97 o 
   4  -3   3       12.41       22.66      2.81 o 
   5  -3   3      781.56      796.05     26.69 o 
   6  -3   3      406.47      406.31     17.87 o 
   7  -3   3       13.38       16.60      2.28 o 
   8  -3   3       79.22       64.46      9.22 o 
  -9  -2   3       40.83       36.98      2.94 o 
  -8  -2   3        9.67        9.27      1.83 o 
  -7  -2   3      192.60      192.36      9.22 o 
  -6  -2   3       67.38       59.98      7.60 o 
  -5  -2   3     1623.19     1631.29     39.67 o 
  -4  -2   3     1322.28     1330.71     21.75 o 
  -3  -2   3       31.19       22.85      2.20 o 
  -2  -2   3     1957.49     2079.92     27.13 o 
  -1  -2   3     1631.47     1683.01     28.33 o 
   0  -2   3     2396.31     2436.68     22.04 o 
   1  -2   3      439.17      395.62      7.99 o 
   2  -2   3      770.34      736.80     13.27 o 
   3  -2   3     3137.69     3107.52     55.86 o 
   4  -2   3      134.31      111.27      8.16 o 
   5  -2   3      525.83      520.73     14.28 o 
   6  -2   3      562.02      549.02     21.34 o 
   7  -2   3      171.74      166.80      8.59 o 
   8  -2   3      193.86      201.68      8.92 o 
  -8  -1   3      100.25       97.76      8.06 o 
  -7  -1   3        7.82        8.27      3.47 o 
  -6  -1   3      512.72      521.68     23.29 o 
  -5  -1   3     1083.30     1055.30     31.07 o 
  -4  -1   3      840.56      913.23     26.28 o 
  -3  -1   3     1044.84     1039.93     16.68 o 
  -2  -1   3      388.84      388.06      8.17 o 
  -1  -1   3     2983.05     2859.86     25.57 o 
   0  -1   3        3.19        2.74      0.62 o 
   1  -1   3      197.31      184.79      5.36 o 
   2  -1   3     2030.34     1999.99     25.96 o 
   3  -1   3     3394.30     3390.42     58.98 o 
   4  -1   3      148.97      170.30      9.70 o 
   5  -1   3      477.73      489.62     13.26 o 
   6  -1   3       88.94       78.66      7.60 o 
   7  -1   3      362.18      343.98     11.08 o 
   8  -1   3      106.29      114.50      7.64 o 
  -8   0   3        2.14        4.60      1.65 o 
  -7   0   3      574.39      601.69     24.73 o 
  -6   0   3      220.44      225.56     15.56 o 
  -5   0   3      522.46      588.68     22.72 o 
  -4   0   3      442.10      397.26     16.70 o 
  -3   0   3      220.32      250.70      6.60 o 
  -2   0   3      952.64      923.22     10.42 o 
  -1   0   3      187.44      172.36      3.02 o 
   0   0   3      419.78      396.13      5.42 o 
   1   0   3     4459.36     4312.64     71.32 o 
   2   0   3     3829.26     3962.56     63.04 o 
   3   0   3      519.49      525.97     15.73 o 
   4   0   3      410.22      385.26     14.65 o 
   5   0   3       34.74       34.07      4.78 o 
   6   0   3     1398.85     1379.73     25.12 o 
   7   0   3      335.39      334.50     11.01 o 
   8   0   3       78.53       84.81      7.22 o 
   9   0   3       47.03       45.33      3.36 o 
  -8   1   3      206.17      199.84     15.90 o 
  -7   1   3       17.41       18.46      5.03 o 
  -6   1   3      214.42      215.92     10.00 o 
  -5   1   3      377.41      402.49     19.10 o 
  -4   1   3      320.98      329.55      9.62 o 
  -3   1   3      440.79      599.89     12.06 o 
  -2   1   3       57.05       57.66      5.35 o 
  -1   1   3     4284.45     3957.59     34.01 o 
   0   1   3     2761.47     2573.38     22.87 o 
   1   1   3       24.82       15.88      1.97 o 
   2   1   3     4888.63     5327.24     81.59 o 
   3   1   3     1429.17     1454.39     30.12 o 
   4   1   3     2231.61     2347.29     46.02 o 
   5   1   3      441.06      418.47     16.68 o 
   6   1   3        9.37        5.22      1.34 o 
   7   1   3      869.55      888.36     28.53 o 
   8   1   3      528.83      576.48     20.45 o 
   9   1   3        5.66        4.17      1.36 o 
  -8   2   3       14.07       15.88      3.16 o 
  -7   2   3       17.99       18.57      2.81 o 
  -6   2   3       66.66       59.22      8.41 o 
  -5   2   3      802.32      763.29     17.79 o 
  -4   2   3      518.68      524.48     13.33 o 
  -3   2   3      172.52      119.40      5.32 o 
  -2   2   3     1387.03     1296.36     33.08 o 
  -1   2   3      290.47      294.75     11.39 o 
   0   2   3      263.41      295.48      6.02 o 
   1   2   3      194.76      204.86      4.03 o 
   2   2   3     1103.75     1160.83     23.50 o 
   3   2   3     1303.41     1225.23     26.43 o 
   4   2   3      214.72      208.20     10.06 o 
   5   2   3     1115.28     1116.90     29.30 o 
   6   2   3     1874.65     1868.07     30.42 o 
   7   2   3      127.72      121.30      9.81 o 
   8   2   3      136.97      155.15     10.45 o 
   9   2   3       28.92       37.18      3.87 o 
  -8   3   3       58.16       57.00      4.64 o 
  -7   3   3       39.80       33.05      3.44 o 
  -6   3   3      258.82      268.31     17.29 o 
  -5   3   3      101.71       90.68      5.99 o 
  -4   3   3     1737.53     1837.11     30.52 o 
  -3   3   3     1402.10     1500.53     24.66 o 
  -2   3   3       22.20       36.26      3.65 o 
  -1   3   3      867.10      770.79     18.85 o 
   0   3   3      754.24      738.47     11.36 o 
   1   3   3      257.44      217.22     13.86 o 
   2   3   3      423.69      317.52     10.43 o 
   3   3   3      412.59      419.19     13.12 o 
   4   3   3     9678.39     9889.62    150.23 o 
   5   3   3      448.92      432.05     16.31 o 
   6   3   3        1.47        2.14      1.22 o 
   7   3   3      381.14      405.84     18.26 o 
   8   3   3       59.22       62.61      6.75 o 
   9   3   3      557.70      619.71     18.05 o 
  -7   4   3      346.69      337.57     10.01 o 
  -6   4   3        0.23       11.87      4.26 o 
  -5   4   3        6.23        7.73      2.49 o 
  -4   4   3      524.03      541.22     15.25 o 
  -3   4   3     1241.04     1319.63     32.58 o 
  -2   4   3     1481.19     1522.40     33.59 o 
  -1   4   3      511.45      494.76     16.01 o 
   0   4   3      845.66      783.63     14.62 o 
   1   4   3     1405.33     1338.68     38.56 o 
   2   4   3       97.74      104.02      5.09 o 
   3   4   3     2054.48     1986.10     37.72 o 
   4   4   3      153.18      106.43      6.91 o 
   5   4   3      403.91      425.19     15.85 o 
   6   4   3      379.41      387.33     11.36 o 
   7   4   3       13.42       16.82      3.96 o 
   8   4   3      509.32      597.37     21.49 o 
   9   4   3        4.33        3.50      1.64 o 
  -7   5   3       69.69       64.27      3.50 o 
  -6   5   3      423.90      420.33     11.52 o 
  -5   5   3      544.30      529.57     19.13 o 
  -4   5   3      895.05      909.21     18.50 o 
  -3   5   3       42.27       41.52      5.57 o 
  -2   5   3      578.63      586.36     20.49 o 
  -1   5   3     1014.94     1057.70     27.88 o 
   0   5   3      807.58      935.23     14.56 o 
   1   5   3      241.96      246.88      7.10 o 
   2   5   3      908.44      977.87     24.88 o 
   3   5   3      140.86      137.02      7.37 o 
   4   5   3      845.44      884.59     22.69 o 
   5   5   3      274.28      292.23     12.49 o 
   6   5   3      204.48      200.06     12.03 o 
   7   5   3      244.55      269.15     14.58 o 
   8   5   3        2.96        5.52      2.58 o 
   9   5   3       50.53       59.73      5.06 o 
  -6   6   3       80.14       89.16      8.01 o 
  -5   6   3      393.86      406.18     12.11 o 
  -4   6   3       61.72       68.59      6.88 o 
  -3   6   3      969.18     1003.57     31.86 o 
  -2   6   3      178.79      213.95     13.22 o 
  -1   6   3        0.28        2.83      2.11 o 
   0   6   3      124.11      133.41      9.56 o 
   1   6   3      102.56      100.94      4.68 o 
   2   6   3     1316.26     1344.12     22.47 o 
   3   6   3      190.78      190.97      8.24 o 
   4   6   3       19.53       22.37      3.23 o 
   5   6   3     1116.22     1140.87     30.78 o 
   6   6   3        1.68        1.84      1.85 o 
   7   6   3       28.85       43.86      6.01 o 
   8   6   3      229.23      266.38     13.36 o 
   9   6   3        0.85       -0.69      1.12 o 
  -6   7   3       39.20       36.17      5.08 o 
  -5   7   3      174.61      188.73      9.99 o 
  -4   7   3     1023.77     1124.12     30.43 o 
  -3   7   3       18.19       21.13      3.46 o 
  -2   7   3      111.04      117.83     10.56 o 
  -1   7   3      226.73      239.33     14.49 o 
   0   7   3        0.25        2.38      2.42 o 
   1   7   3     1289.97     1350.77     22.08 o 
   2   7   3        3.00        1.31      1.41 o 
   3   7   3       46.69       28.80      4.44 o 
   4   7   3      737.81      734.10     26.35 o 
   5   7   3      113.35      106.58      6.73 o 
   6   7   3      220.25      236.68     13.64 o 
   7   7   3      453.33      506.40     20.18 o 
   8   7   3        0.03        0.29      1.65 o 
   9   7   3      151.30      156.82      7.27 o 
  -5   8   3      267.12      269.53     10.42 o 
  -4   8   3       92.15       91.90      7.24 o 
  -3   8   3      457.26      453.16     17.84 o 
  -2   8   3       90.26       95.28      6.08 o 
  -1   8   3      452.07      418.04     14.92 o 
   0   8   3      662.04      696.11     16.16 o 
   1   8   3       97.19      119.34      9.89 o 
   2   8   3      367.78      349.95     10.68 o 
   3   8   3     1457.14     1499.38     26.34 o 
   4   8   3      125.37      129.39      7.66 o 
   5   8   3      397.17      385.75     17.89 o 
   6   8   3        4.26        1.41      1.93 o 
   7   8   3      614.07      620.95     14.47 o 
   8   8   3     1057.85     1026.47     61.96 o 
   9   8   3        9.49        7.21      1.37 o 
  -4   9   3       47.07       38.88      4.12 o 
  -3   9   3       87.97       85.90      6.95 o 
  -2   9   3      288.15      270.25     17.56 o 
  -1   9   3       89.40       90.41      5.82 o 
   0   9   3        8.04        5.54      1.85 o 
   1   9   3     1223.42     1247.69     20.96 o 
   2   9   3      663.69      666.72     19.01 o 
   3   9   3        1.78        2.21      2.14 o 
   4   9   3       41.45       35.74      5.84 o 
   5   9   3        7.64        8.92      3.26 o 
   6   9   3      483.21      467.03     19.53 o 
   7   9   3        0.31       -0.28      1.69 o 
   8   9   3      156.17      163.50      8.29 o 
  -4  10   3       12.22       10.40      1.54 o 
  -3  10   3      180.72      176.26      8.44 o 
  -2  10   3        4.10        3.16      2.18 o 
  -1  10   3      354.23      356.94     11.34 o 
   0  10   3     1584.22     1441.73     25.31 o 
   1  10   3      178.14      167.19      8.70 o 
   2  10   3       17.04       18.37      2.89 o 
   3  10   3       43.02       44.24      4.33 o 
   4  10   3       89.34       89.97      5.74 o 
   5  10   3      966.33     1000.05     30.25 o 
   6  10   3       86.53       80.78      7.36 o 
   7  10   3       53.59       58.94      5.34 o 
   8  10   3       90.23       93.00      4.91 o 
  -2  11   3      359.78      365.15     11.46 o 
  -1  11   3       64.34       58.37      3.83 o 
   0  11   3      305.64      297.00     14.08 o 
   1  11   3      481.10      514.76     14.55 o 
   2  11   3        1.16        1.60      1.81 o 
   3  11   3      363.86      407.81     12.11 o 
   4  11   3      165.54      180.13     11.60 o 
   5  11   3      417.97      438.23     17.32 o 
   6  11   3     1989.72     2067.11     42.02 o 
   7  11   3       52.65       57.91      4.32 o 
  -1  12   3       59.95       81.69      4.94 o 
   0  12   3        8.17       14.13      1.84 o 
   1  12   3      223.10      200.40     12.70 o 
   2  12   3      292.76      340.13     15.29 o 
   3  12   3        0.88        4.31      2.34 o 
   4  12   3      299.40      318.94     13.60 o 
   5  12   3      198.76      221.07     10.09 o 
   6  12   3      399.97      349.35     11.04 o 
   1  13   3      101.58      113.51      5.95 o 
   2  13   3       27.33       18.27      2.62 o 
   3  13   3      304.01      293.38     10.67 o 
   4  13   3      129.73      137.35      6.52 o 
  -5 -10   4      184.67      166.08      6.20 o 
  -4 -10   4       81.42       80.63      3.70 o 
  -3 -10   4       62.73       66.39      5.40 o 
  -2 -10   4      274.34      277.11      9.61 o 
  -1 -10   4      267.90      251.41      9.61 o 
   0 -10   4      110.74       93.36     11.83 o 
   1 -10   4      340.87      311.36     23.33 o 
  -6  -9   4       37.83       34.57      2.99 o 
  -5  -9   4      164.26      144.19      5.44 o 
  -4  -9   4       81.14       89.54      4.91 o 
  -3  -9   4      403.65      433.23      9.53 o 
  -2  -9   4       37.20       32.81      2.67 o 
  -1  -9   4      157.37      157.74      7.14 o 
   0  -9   4      407.51      410.45     19.89 o 
   1  -9   4        7.44        8.93      2.55 o 
   2  -9   4       60.02       64.20      5.12 o 
   3  -9   4       42.35       32.87      2.81 o 
  -7  -8   4      114.57      104.25      4.87 o 
  -6  -8   4       10.44        7.77      1.96 o 
  -5  -8   4      617.75      558.93     21.46 o 
  -4  -8   4      239.14      252.38      9.35 o 
  -3  -8   4        0.61        2.11      1.05 o 
  -2  -8   4      132.36      156.15      6.32 o 
  -1  -8   4      398.29      416.60     10.56 o 
   0  -8   4      522.17      521.73     21.85 o 
   1  -8   4      465.60      512.70     20.70 o 
   2  -8   4      156.35      178.82     10.87 o 
   3  -8   4      110.81      100.22      6.54 o 
   4  -8   4      183.90      174.51      6.67 o 
  -7  -7   4       78.69       89.76      5.69 o 
  -6  -7   4      285.66      281.81     12.72 o 
  -5  -7   4        4.09        1.96      1.35 o 
  -4  -7   4      124.99      132.17      7.07 o 
  -3  -7   4      119.75      132.93      5.83 o 
  -2  -7   4       16.22       11.13      2.11 o 
  -1  -7   4      517.43      515.47     12.25 o 
   0  -7   4        4.63        2.91      1.21 o 
   1  -7   4      641.19      653.31     24.96 o 
   2  -7   4      438.85      463.30     19.81 o 
   3  -7   4       24.34       26.15      2.74 o 
   4  -7   4      309.27      292.92     11.24 o 
   5  -7   4      182.96      149.99      5.71 o 
  -8  -6   4      307.23      274.49      8.15 o 
  -7  -6   4      585.72      584.91     12.15 o 
  -6  -6   4        3.58        2.02      1.24 o 
  -5  -6   4       56.79       66.15      3.82 o 
  -4  -6   4      137.83      136.29      5.63 o 
  -3  -6   4       75.17       77.37      4.25 o 
  -2  -6   4       30.05       36.95      2.98 o 
  -1  -6   4       40.81       31.23      2.69 o 
   0  -6   4      267.55      261.95      6.93 o 
   1  -6   4       44.95       51.16      4.45 o 
   2  -6   4        4.86        6.17      1.77 o 
   3  -6   4      287.12      296.00     16.43 o 
   4  -6   4       79.94       80.17      7.00 o 
   5  -6   4      326.59      309.56     10.02 o 
  -8  -5   4       59.52       51.05      2.70 o 
  -7  -5   4      848.93      886.39     17.34 o 
  -6  -5   4     1280.92     1313.11     45.98 o 
  -5  -5   4      311.98      329.30     11.12 o 
  -4  -5   4       36.04       35.88      2.48 o 
  -3  -5   4      222.49      216.66      8.35 o 
  -2  -5   4       84.58       86.63      7.27 o 
  -1  -5   4     1045.07     1077.91     29.05 o 
   0  -5   4      810.89      811.89     24.71 o 
   1  -5   4        1.96        2.53      1.36 o 
   2  -5   4     2044.07     1993.75    114.22 o 
   3  -5   4       68.09       70.92      8.39 o 
   4  -5   4      334.18      335.34     16.05 o 
   5  -5   4       66.67       77.68      7.18 o 
   6  -5   4       20.35       22.31      1.71 o 
  -8  -4   4      537.25      534.39     10.89 o 
  -7  -4   4       27.76       23.77      4.23 o 
  -6  -4   4       15.10       24.04      4.64 o 
  -5  -4   4      290.72      294.42     15.24 o 
  -4  -4   4       87.72       97.56      4.45 o 
  -3  -4   4      486.60      507.72     12.69 o 
  -2  -4   4      522.39      486.08     16.92 o 
  -1  -4   4       24.86       22.24      3.50 o 
   0  -4   4      946.94      953.68     25.45 o 
   1  -4   4     2292.53     2225.59     46.44 o 
   2  -4   4      635.22      620.05     21.38 o 
   3  -4   4      611.24      568.14     20.56 o 
   4  -4   4      176.91      172.36     11.58 o 
   5  -4   4      189.03      204.83     12.62 o 
   6  -4   4       66.03       60.55      6.10 o 
   7  -4   4      116.76      110.33      5.39 o 
  -8  -3   4       33.80       32.75      3.94 o 
  -7  -3   4       50.79       52.14      4.30 o 
  -6  -3   4       87.04       86.81      6.08 o 
  -5  -3   4       26.69       21.16      2.39 o 
  -4  -3   4      136.75      128.54      9.09 o 
  -3  -3   4       64.05       66.85      4.10 o 
  -2  -3   4      429.07      460.25     10.93 o 
  -1  -3   4      369.58      313.98     11.97 o 
   0  -3   4      146.26      171.27      8.78 o 
   1  -3   4      442.67      436.12     15.34 o 
   2  -3   4      688.71      622.35     13.80 o 
   3  -3   4      167.63      162.00      9.13 o 
   4  -3   4      775.30      724.87     20.71 o 
   5  -3   4        5.63        3.56      2.53 o 
   6  -3   4      169.36      178.16     11.39 o 
   7  -3   4        5.65        7.88      1.13 o 
  -8  -2   4      767.10      726.91     39.50 o 
  -7  -2   4       75.29       73.67      5.49 o 
  -6  -2   4        3.42        4.10      2.23 o 
  -5  -2   4      995.10      993.68     17.70 o 
  -4  -2   4      231.92      216.54     12.09 o 
  -3  -2   4      880.89      870.02     15.90 o 
  -2  -2   4      235.65      195.61      6.34 o 
  -1  -2   4       38.21       59.93      3.30 o 
   0  -2   4     2813.71     2706.80     47.75 o 
   1  -2   4      239.63      234.19      6.24 o 
   2  -2   4     2289.58     2223.30     30.04 o 
   3  -2   4     1183.42     1167.03     27.97 o 
   4  -2   4      128.16      125.70      8.83 o 
   5  -2   4      205.17      172.49     11.60 o 
   6  -2   4        3.20        3.36      1.95 o 
   7  -2   4      250.31      248.76      6.74 o 
   8  -2   4        4.30        5.61      1.43 o 
  -8  -1   4       42.19       46.55      3.42 o 
  -7  -1   4      675.87      736.26     18.57 o 
  -6  -1   4      416.10      413.04     14.40 o 
  -5  -1   4     1167.86     1171.79     24.33 o 
  -4  -1   4     1182.76     1198.70     32.73 o 
  -3  -1   4      670.79      693.82     12.95 o 
  -2  -1   4      794.22      799.02     13.53 o 
  -1  -1   4     3016.19     2963.72     35.11 o 
   0  -1   4      592.50      618.69      9.11 o 
   1  -1   4     2238.70     2060.05     25.93 o 
   2  -1   4     1352.60     1387.49     36.90 o 
   3  -1   4     1853.03     1765.67     36.74 o 
   4  -1   4      878.16      833.43     24.44 o 
   5  -1   4       81.55       81.01      5.44 o 
   6  -1   4       68.75       50.45      6.32 o 
   7  -1   4       63.73       61.55      3.57 o 
   8  -1   4       11.35       12.68      2.44 o 
  -8   0   4      217.05      200.97      8.70 o 
  -7   0   4       70.90       74.50      5.76 o 
  -6   0   4      766.10      792.16     19.53 o 
  -5   0   4      988.70      974.38     17.65 o 
  -4   0   4      220.34      241.16     13.39 o 
  -3   0   4     2087.87     2252.14     46.74 o 
  -2   0   4      554.27      584.87     11.28 o 
  -1   0   4      104.09       85.61      5.74 o 
   0   0   4     2286.81     2257.17     21.70 o 
   1   0   4        5.28        6.59      1.90 o 
   2   0   4     1750.69     1734.31     23.64 o 
   3   0   4     1352.04     1301.04     29.43 o 
   4   0   4      145.69      147.26      9.20 o 
   5   0   4      585.33      554.21     20.58 o 
   6   0   4      379.65      385.83      9.91 o 
   7   0   4      315.18      301.97      8.20 o 
   8   0   4       72.48       70.10      6.14 o 
  -8   1   4        9.74       11.78      2.28 o 
  -7   1   4      649.87      669.91     13.35 o 
  -6   1   4      162.77      152.79      8.42 o 
  -5   1   4      761.52      817.70     19.00 o 
  -4   1   4      730.66      733.66     25.29 o 
  -3   1   4      222.31      236.69      7.22 o 
  -2   1   4      149.40      227.50      6.32 o 
  -1   1   4        7.69        8.57      0.72 o 
   0   1   4     1236.29     1151.04     12.19 o 
   1   1   4     1822.52     1784.19     18.00 o 
   2   1   4      693.13      689.62     17.52 o 
   3   1   4      447.50      390.55     13.83 o 
   4   1   4        7.65        0.65      1.55 o 
   5   1   4      502.90      529.01     19.75 o 
   6   1   4      812.81      789.58     12.61 o 
   7   1   4       42.80       41.64      5.85 o 
   8   1   4       64.61       74.10      6.81 o 
   9   1   4       16.47       18.53      2.35 o 
  -8   2   4       90.88       63.64      3.64 o 
  -7   2   4      590.55      587.23     14.54 o 
  -6   2   4      457.26      490.56     15.61 o 
  -5   2   4       76.97       81.24      7.87 o 
  -4   2   4      455.13      452.65     12.42 o 
  -3   2   4       16.17       14.23      2.00 o 
  -2   2   4      173.21      230.02      7.04 o 
  -1   2   4      432.84      363.08      8.23 o 
   0   2   4      748.53      668.52     10.90 o 
   1   2   4      945.39      889.12     16.31 o 
   2   2   4     2042.97     1881.57     35.60 o 
   3   2   4     1021.15     1070.58     25.55 o 
   4   2   4       11.47        1.38      1.43 o 
   5   2   4       68.46       71.82      6.94 o 
   6   2   4       27.75       21.38      1.94 o 
   7   2   4      388.28      392.35     17.76 o 
   8   2   4       14.46       14.36      3.39 o 
   9   2   4        2.79        3.48      1.54 o 
  -8   3   4      318.26      236.63      8.15 o 
  -7   3   4      410.92      398.92     12.16 o 
  -6   3   4      175.65      172.32     13.23 o 
  -5   3   4      533.62      549.54     24.82 o 
  -4   3   4      322.27      302.21     13.51 o 
  -3   3   4      948.66      957.91     19.06 o 
  -2   3   4     1445.79     1399.68     22.55 o 
  -1   3   4      698.15      739.82     13.73 o 
   0   3   4     2724.56     2787.15     33.46 o 
   1   3   4     4588.28     4434.14     47.70 o 
   2   3   4      545.64      533.30     15.51 o 
   3   3   4     3381.21     3124.23     55.58 o 
   4   3   4     8407.13     8506.50    133.65 o 
   5   3   4      677.95      675.84     22.29 o 
   6   3   4      603.17      594.15     11.97 o 
   7   3   4       55.66       59.15      6.76 o 
   8   3   4       68.54       90.41      7.84 o 
   9   3   4       88.41       92.74      6.16 o 
  -7   4   4      302.59      307.23     23.37 o 
  -6   4   4      587.81      587.68     23.65 o 
  -5   4   4       73.55       64.68      8.64 o 
  -4   4   4       13.18       14.39      1.95 o 
  -3   4   4       50.08       32.10      3.55 o 
  -2   4   4      465.92      459.09     14.90 o 
  -1   4   4     2184.80     2241.42     48.59 o 
   0   4   4      629.02      617.62     12.45 o 
   1   4   4      709.56      740.21     19.73 o 
   2   4   4     1900.38     1780.74     35.56 o 
   3   4   4       29.11       27.74      3.70 o 
   4   4   4    10602.48    10860.13    165.90 o 
   5   4   4      914.77      913.50     26.50 o 
   6   4   4        4.27        4.94      1.60 o 
   7   4   4      222.11      243.16     13.82 o 
   8   4   4        0.69        4.08      2.21 o 
   9   4   4      375.57      427.74     14.29 o 
  -7   5   4       46.12       39.61      3.62 o 
  -6   5   4       95.40       94.86      8.19 o 
  -5   5   4       22.47       21.36      2.90 o 
  -4   5   4      376.35      369.91     11.93 o 
  -3   5   4       14.32       13.47      2.61 o 
  -2   5   4       90.19       80.85      5.35 o 
  -1   5   4        2.38        9.37      8.89 o 
   0   5   4     1136.87     1160.10     24.91 o 
   1   5   4     1293.77     1283.51     20.02 o 
   2   5   4      324.07      336.64     13.78 o 
   3   5   4      303.46      284.63     11.93 o 
   4   5   4        0.45       -0.48      1.25 o 
   5   5   4     1077.75     1144.74     29.94 o 
   6   5   4       15.18       15.78      3.72 o 
   7   5   4       48.01       50.93      6.37 o 
   8   5   4      154.33      169.19     10.75 o 
   9   5   4       18.05       18.04      2.86 o 
  -6   6   4      147.02      137.67      7.59 o 
  -5   6   4      443.79      454.09     12.32 o 
  -4   6   4      364.49      372.06     15.91 o 
  -3   6   4     1180.12     1156.56     59.77 o 
  -2   6   4     1292.60     1240.97     56.50 o 
  -1   6   4      637.55      692.20     24.54 o 
   0   6   4        0.01        1.41      1.83 o 
   1   6   4      901.53      802.28     18.54 o 
   2   6   4     2674.31     2852.04     39.05 o 
   3   6   4      326.41      310.79     12.81 o 
   4   6   4      843.19      800.95     22.90 o 
   5   6   4        0.56        1.41      2.12 o 
   6   6   4      409.25      414.37     18.20 o 
   7   6   4      156.22      161.64     11.19 o 
   8   6   4        6.78       10.45      3.30 o 
   9   6   4      234.33      250.51     10.19 o 
  -6   7   4      131.28      126.50      6.92 o 
  -5   7   4       13.55       15.87      2.83 o 
  -4   7   4      447.48      455.33     17.54 o 
  -3   7   4     2577.40     2624.52     54.24 o 
  -2   7   4       29.20       26.49      2.42 o 
  -1   7   4       90.24       77.73      8.47 o 
   0   7   4      984.84     1010.18     31.50 o 
   1   7   4        0.10       -1.52      2.10 o 
   2   7   4     4149.12     4288.02     95.81 o 
   3   7   4      908.44      942.72     18.63 o 
   4   7   4       95.53       79.10      8.71 o 
   5   7   4     1413.39     1382.20     27.46 o 
   6   7   4       12.62        5.41      2.56 o 
   7   7   4      114.32      122.98      9.66 o 
   8   7   4      214.32      232.14     12.05 o 
   9   7   4       30.05       27.38      3.10 o 
  -5   8   4      293.84      280.86     10.14 o 
  -4   8   4       65.61       63.45      5.82 o 
  -3   8   4        5.30        7.02      2.53 o 
  -2   8   4      198.88      183.55     12.86 o 
  -1   8   4       86.71       84.46      5.08 o 
   0   8   4      274.85      273.86      8.86 o 
   1   8   4      562.55      537.23     22.26 o 
   2   8   4       80.98       61.84      7.20 o 
   3   8   4     1660.42     1757.81     28.97 o 
   4   8   4      536.56      516.35     14.62 o 
   5   8   4       59.09       57.71      6.83 o 
   6   8   4      424.98      416.45     18.63 o 
   7   8   4      144.48      172.36     11.17 o 
   8   8   4       13.12        8.09      2.52 o 
   9   8   4      290.67      281.18      9.10 o 
  -4   9   4       83.07       85.51      5.86 o 
  -3   9   4       67.91       58.11      5.66 o 
  -2   9   4       81.83       73.55      6.72 o 
  -1   9   4       25.27       19.40      3.21 o 
   0   9   4        1.40        2.77      1.57 o 
   1   9   4      146.11      144.33      6.80 o 
   2   9   4     1030.49      997.96     18.12 o 
   3   9   4      371.57      348.96     17.19 o 
   4   9   4       15.56       16.15      3.92 o 
   5   9   4      490.08      493.05     20.81 o 
   6   9   4        3.92        3.16      1.98 o 
   7   9   4      149.86      152.81      9.95 o 
   8   9   4      268.15      280.01     11.36 o 
  -4  10   4       19.05       12.11      1.61 o 
  -3  10   4        0.09        2.13      1.34 o 
  -2  10   4       58.40       59.93      5.50 o 
  -1  10   4        0.27        1.81      1.47 o 
   0  10   4       19.79       31.14      3.91 o 
   1  10   4      320.14      352.91     12.78 o 
   2  10   4        1.62        1.68      1.41 o 
   3  10   4      590.86      615.74     16.64 o 
   4  10   4      121.11      129.54     10.34 o 
   5  10   4       97.56      108.21      9.21 o 
   6  10   4      390.66      430.92     17.76 o 
   7  10   4       21.44       19.93      3.35 o 
   8  10   4       61.33       62.96      4.34 o 
  -2  11   4        2.24        3.66      1.29 o 
  -1  11   4      427.01      456.41     11.44 o 
   0  11   4      299.67      306.81      9.59 o 
   1  11   4       10.16       19.32      2.93 o 
   2  11   4      246.15      274.54     10.46 o 
   3  11   4       12.22        5.99      2.35 o 
   4  11   4      865.41      925.25     19.18 o 
   5  11   4      226.58      234.81     15.44 o 
   6  11   4       27.93       33.06      4.26 o 
   7  11   4      640.14      636.82     16.98 o 
  -1  12   4        1.07        1.18      0.68 o 
   0  12   4      198.58      231.15     11.24 o 
   1  12   4      304.20      320.53     14.44 o 
   2  12   4      188.06      156.30      6.64 o 
   3  12   4      186.16      193.27      9.06 o 
   4  12   4       34.22       38.00      4.71 o 
   5  12   4      252.95      243.01     10.93 o 
   6  12   4      690.08      697.31     17.73 o 
   1  13   4      128.87      123.91      6.39 o 
   2  13   4      154.73      160.99      7.95 o 
   3  13   4        0.41       -1.09      1.09 o 
   4  13   4      307.98      310.43     10.85 o 
   5  13   4       39.97       40.71      3.17 o 
  -3 -10   5       72.20       64.35      4.12 o 
  -2 -10   5      380.05      348.86     10.27 o 
  -1 -10   5        6.23        6.34      1.43 o 
   0 -10   5       14.89       14.02      1.84 o 
  -5  -9   5       98.00       79.14     10.70 o 
  -4  -9   5      386.47      402.06      9.43 o 
  -3  -9   5       66.93       62.84      3.88 o 
  -2  -9   5       90.27      100.66      5.16 o 
  -1  -9   5      470.89      489.86     11.75 o 
   0  -9   5      277.97      278.98     23.64 o 
   1  -9   5      338.85      363.67      9.05 o 
   2  -9   5      113.27      107.34      3.71 o 
  -6  -8   5      111.64      104.72      5.30 o 
  -5  -8   5      216.38      186.73      9.28 o 
  -4  -8   5      166.83      168.10      6.92 o 
  -3  -8   5      395.09      406.85      9.60 o 
  -2  -8   5       58.42       58.25      4.05 o 
  -1  -8   5      366.06      387.44     12.21 o 
   0  -8   5      227.29      220.91     10.54 o 
   1  -8   5       66.31       65.24      6.69 o 
   2  -8   5      351.95      405.46     14.93 o 
   3  -8   5       45.32       41.56      6.47 o 
  -7  -7   5       31.02       22.65      2.09 o 
  -6  -7   5        6.91        6.19      3.94 o 
  -5  -7   5      863.75      872.28     16.08 o 
  -4  -7   5       50.22       64.01      3.59 o 
  -3  -7   5      193.80      185.60      5.61 o 
  -2  -7   5      600.78      589.09     12.97 o 
  -1  -7   5      242.27      243.19      8.34 o 
   0  -7   5      429.64      452.05     13.81 o 
   1  -7   5      102.21      108.28      9.65 o 
   2  -7   5       70.24       72.76      7.33 o 
   3  -7   5      598.88      651.46     19.57 o 
   4  -7   5       40.12       44.81      4.22 o 
  -7  -6   5      306.80      300.69     12.25 o 
  -6  -6   5      232.67      239.70      7.76 o 
  -5  -6   5        0.01        0.97      0.97 o 
  -4  -6   5      586.68      574.28     16.65 o 
  -3  -6   5      252.27      276.25      7.15 o 
  -2  -6   5      148.52      142.61      5.08 o 
  -1  -6   5      911.45      877.51     13.69 o 
   0  -6   5      899.60      899.65     27.47 o 
   1  -6   5      998.29     1055.40     32.90 o 
   2  -6   5       14.50       16.04      3.96 o 
   3  -6   5        7.76        6.93      2.00 o 
   4  -6   5      356.57      348.60     13.50 o 
   5  -6   5      135.75      112.18     10.40 o 
  -7  -5   5      226.71      233.82      7.08 o 
  -6  -5   5      106.23      102.35      5.75 o 
  -5  -5   5      749.38      745.30     17.13 o 
  -4  -5   5       94.40      105.23      5.90 o 
  -3  -5   5       99.12      111.31      3.55 o 
  -2  -5   5      835.04      782.29     13.74 o 
  -1  -5   5       94.11       92.57      3.50 o 
   0  -5   5     2733.57     2744.68     25.15 o 
   1  -5   5      676.64      697.42     13.83 o 
   2  -5   5      660.71      738.21     25.78 o 
   3  -5   5      260.19      267.73     10.96 o 
   4  -5   5        1.60        4.19      2.25 o 
   5  -5   5      198.56      215.39      7.45 o 
   6  -5   5      119.14      121.64      5.88 o 
  -8  -4   5       16.56       17.02      2.17 o 
  -7  -4   5      331.16      337.46      9.47 o 
  -6  -4   5       27.24       26.38      2.80 o 
  -5  -4   5       85.49       83.73      4.44 o 
  -4  -4   5      555.81      578.93      9.27 o 
  -3  -4   5       42.83       46.53      3.49 o 
  -2  -4   5      742.98      687.25     21.69 o 
  -1  -4   5     1379.66     1337.20     32.88 o 
   0  -4   5      455.32      429.38     16.94 o 
   1  -4   5     1303.21     1286.88     33.54 o 
   2  -4   5      657.90      677.11     27.90 o 
   3  -4   5       29.10       25.35      3.05 o 
   4  -4   5      702.45      722.89     24.97 o 
   5  -4   5       37.93       37.60      5.33 o 
   6  -4   5      312.76      317.63      7.10 o 
  -8  -3   5       84.01       89.05      5.42 o 
  -7  -3   5       16.49       19.66      2.50 o 
  -6  -3   5      126.87      134.85      7.15 o 
  -5  -3   5      395.64      396.23     12.78 o 
  -4  -3   5      370.99      357.19      7.98 o 
  -3  -3   5     1185.03     1206.16     32.14 o 
  -2  -3   5     1986.07     1985.89     29.48 o 
  -1  -3   5       37.53       49.54      4.95 o 
   0  -3   5       10.35        3.50      1.96 o 
   1  -3   5       27.26       33.78      4.58 o 
   2  -3   5     1408.69     1399.87     35.16 o 
   3  -3   5      558.25      528.96     19.48 o 
   4  -3   5      437.08      440.18     18.99 o 
   5  -3   5      790.87      835.45     27.43 o 
   6  -3   5      165.84      163.50      8.62 o 
   7  -3   5        0.24       -0.66      0.66 o 
  -8  -2   5       57.06       55.68      6.75 o 
  -7  -2   5      212.87      221.62      8.63 o 
  -6  -2   5       33.40       34.06      4.02 o 
  -5  -2   5       20.02       22.55      3.39 o 
  -4  -2   5     2045.13     2072.94     51.72 o 
  -3  -2   5       43.33       39.67      5.03 o 
  -2  -2   5      964.63      983.62     17.32 o 
  -1  -2   5     1837.11     1774.68     27.54 o 
   0  -2   5      611.95      728.71     19.81 o 
   1  -2   5      709.12      661.38     19.56 o 
   2  -2   5      171.29      177.49      6.47 o 
   3  -2   5     1734.51     1584.90     35.03 o 
   4  -2   5     1724.03     1646.26     44.38 o 
   5  -2   5       24.56       29.95      5.08 o 
   6  -2   5      368.38      376.50     15.08 o 
   7  -2   5       95.23       88.72      4.42 o 
  -8  -1   5       53.20       49.32      2.99 o 
  -7  -1   5      102.89       97.24      6.37 o 
  -6  -1   5      710.67      759.01     18.19 o 
  -5  -1   5      914.29      914.38     14.81 o 
  -4  -1   5      235.76      235.20     13.51 o 
  -3  -1   5     1903.70     1920.25     43.11 o 
  -2  -1   5     1149.78     1094.10     17.63 o 
  -1  -1   5     1657.86     1623.68     22.98 o 
   0  -1   5     2407.21     2492.52     28.99 o 
   1  -1   5       67.32       85.46      3.77 o 
   2  -1   5     6228.32     6104.02     69.04 o 
   3  -1   5      877.06      825.86     22.86 o 
   4  -1   5      210.86      181.11     10.77 o 
   5  -1   5      750.30      720.19     17.51 o 
   6  -1   5       35.65       37.45      3.13 o 
   7  -1   5      200.92      195.32      6.15 o 
   8  -1   5      137.89      134.72      6.47 o 
  -8   0   5       45.12       42.49      2.76 o 
  -7   0   5       13.93       18.63      3.83 o 
  -6   0   5        1.00        1.44      1.32 o 
  -5   0   5      145.72      142.92      4.84 o 
  -4   0   5      493.18      479.05     20.21 o 
  -3   0   5       53.24       49.36      5.82 o 
  -2   0   5      486.84      517.73     17.48 o 
  -1   0   5      428.45      401.93      6.76 o 
   0   0   5     2565.95     2587.88     30.78 o 
   1   0   5     5935.08     5935.59     64.58 o 
   2   0   5        2.46        8.51      3.85 o 
   3   0   5      602.56      537.29     17.63 o 
   4   0   5      211.76      177.82     10.63 o 
   5   0   5      278.56      264.21      9.94 o 
   6   0   5        9.80        6.66      1.62 o 
   7   0   5       58.33       54.65      7.10 o 
   8   0   5      100.25       98.45      6.47 o 
  -8   1   5      163.73      141.60      4.51 o 
  -7   1   5       64.30       62.17      5.60 o 
  -6   1   5       39.78       48.12      3.88 o 
  -5   1   5       41.31       46.54      3.58 o 
  -4   1   5       64.77       52.94      6.68 o 
  -3   1   5      512.94      497.84     19.27 o 
  -2   1   5      352.59      387.34     14.99 o 
  -1   1   5     1817.56     1763.47     18.18 o 
   0   1   5     1595.34     1561.37     16.83 o 
   1   1   5      524.09      490.30      9.58 o 
   2   1   5      880.01      819.81     20.84 o 
   3   1   5       54.83       62.77      5.72 o 
   4   1   5      340.55      311.01     14.33 o 
   5   1   5      208.14      206.83      7.34 o 
   6   1   5        9.36        6.44      1.50 o 
   7   1   5      345.11      371.87     11.34 o 
   8   1   5      130.25      125.13      8.08 o 
  -8   2   5       62.89       55.07      3.91 o 
  -7   2   5      254.62      246.17      6.84 o 
  -6   2   5       90.69       87.78      5.07 o 
  -5   2   5      579.29      555.62     12.79 o 
  -4   2   5      101.92       92.16      6.38 o 
  -3   2   5      399.82      379.15     17.02 o 
  -2   2   5      352.54      303.96      8.70 o 
  -1   2   5      382.46      451.63      9.82 o 
   0   2   5     3558.45     3382.05     39.06 o 
   1   2   5     1160.47     1074.10     15.94 o 
   2   2   5       44.88       38.96      4.18 o 
   3   2   5     2250.52     2273.71     45.48 o 
   4   2   5      554.10      622.12     20.99 o 
   5   2   5      951.60      959.18     29.11 o 
   6   2   5      691.18      722.53     20.83 o 
   7   2   5       61.88       66.94      4.76 o 
   8   2   5      361.05      386.17     15.46 o 
   9   2   5       92.37       98.59      5.29 o 
  -7   3   5      219.33      214.70      7.65 o 
  -6   3   5      179.85      180.71      6.89 o 
  -5   3   5       37.77       40.42      7.04 o 
  -4   3   5      329.68      312.92      9.31 o 
  -3   3   5      762.62      769.50     17.62 o 
  -2   3   5      274.97      261.91      8.67 o 
  -1   3   5      100.16       44.24      3.12 o 
   0   3   5     2091.86     2132.93     27.63 o 
   1   3   5     3331.32     3322.47     38.00 o 
   2   3   5      970.69      813.42     21.90 o 
   3   3   5      674.25      701.07     20.87 o 
   4   3   5        1.17        7.79      2.68 o 
   5   3   5      526.67      513.30     20.20 o 
   6   3   5      568.63      570.98     12.14 o 
   7   3   5      424.94      478.46     13.14 o 
   8   3   5       60.96       65.83      6.45 o 
   9   3   5       84.11       93.79      5.64 o 
  -7   4   5      255.34      242.75      9.97 o 
  -6   4   5       35.52       31.97      4.11 o 
  -5   4   5        5.10        9.28      3.67 o 
  -4   4   5        0.94        2.54      1.10 o 
  -3   4   5      645.98      643.42     33.30 o 
  -2   4   5     1835.02     1950.40     30.92 o 
  -1   4   5      245.58      308.12      9.21 o 
   0   4   5     1604.33     1625.15     23.52 o 
   1   4   5     1575.83     1599.37     34.25 o 
   2   4   5       13.29       16.21      3.07 o 
   3   4   5      587.83      505.93     17.49 o 
   4   4   5       12.77       22.11      3.92 o 
   5   4   5      499.50      438.84     18.42 o 
   6   4   5      774.37      806.56     16.47 o 
   7   4   5       24.78       24.96      2.86 o 
   8   4   5      459.42      485.52     18.28 o 
   9   4   5       26.10       27.34      3.26 o 
  -7   5   5       63.42       48.46      3.52 o 
  -6   5   5       69.08       61.40      4.46 o 
  -5   5   5        0.85       -0.14      2.64 o 
  -4   5   5        1.65        3.62      2.96 o 
  -3   5   5      135.02      129.12      5.93 o 
  -2   5   5      895.27      940.94     20.46 o 
  -1   5   5     2343.00     2483.94     48.54 o 
   0   5   5     1711.26     1889.45     27.40 o 
   1   5   5      510.12      460.03     16.93 o 
   2   5   5       17.09       16.91      2.28 o 
   3   5   5      393.74      351.65     14.55 o 
   4   5   5      627.42      594.20     20.57 o 
   5   5   5       83.97       89.53      7.94 o 
   6   5   5     1585.15     1638.24     22.87 o 
   7   5   5       30.38       35.36      5.46 o 
   8   5   5        8.79        6.68      2.61 o 
   9   5   5       92.18       94.51      5.95 o 
  -6   6   5      137.81      141.71      8.57 o 
  -5   6   5       18.22       19.79      2.42 o 
  -4   6   5       23.73       29.14      4.25 o 
  -3   6   5        6.08        0.28      2.61 o 
  -2   6   5     1602.44     1551.38     28.30 o 
  -1   6   5      454.60      447.90     12.87 o 
   0   6   5      542.63      576.06     21.67 o 
   1   6   5       79.89      110.20      8.66 o 
   2   6   5     1519.28     1431.45     35.90 o 
   3   6   5      399.41      399.62     15.89 o 
   4   6   5      429.07      432.78     17.06 o 
   5   6   5      621.65      622.51     12.36 o 
   6   6   5        5.34        2.70      2.14 o 
   7   6   5       75.89       89.08      8.19 o 
   8   6   5      113.86      138.00      9.26 o 
   9   6   5        1.67        3.28      1.49 o 
  -6   7   5       13.71       10.11      1.94 o 
  -5   7   5      169.06      174.83      8.44 o 
  -4   7   5      436.41      459.77     17.11 o 
  -3   7   5      888.57      903.93     28.46 o 
  -2   7   5      714.35      706.03     59.62 o 
  -1   7   5      355.80      379.47     28.25 o 
   0   7   5      230.27      210.19     13.49 o 
   1   7   5     1472.91     1422.04     38.03 o 
   2   7   5       68.59       75.03      7.82 o 
   3   7   5     1143.68     1128.99     21.66 o 
   4   7   5     1399.13     1382.66     23.96 o 
   5   7   5        0.94        1.48      1.15 o 
   6   7   5      232.00      231.32     13.39 o 
   7   7   5       36.89       44.10      5.74 o 
   8   7   5      110.33      118.43      8.31 o 
   9   7   5      128.21      139.53      6.73 o 
  -5   8   5      137.55      128.48      4.67 o 
  -4   8   5       28.83       23.97      3.52 o 
  -3   8   5      269.04      273.18     24.50 o 
  -2   8   5      410.00      418.99     18.68 o 
  -1   8   5      594.11      620.15     26.55 o 
   0   8   5      136.52      133.89      6.07 o 
   1   8   5        0.79        4.60      1.91 o 
   2   8   5     1555.14     1431.65     33.74 o 
   3   8   5      670.48      641.22     15.22 o 
   4   8   5      292.05      348.13     17.38 o 
   5   8   5       12.77       12.18      3.55 o 
   6   8   5        0.12        1.03      2.27 o 
   7   8   5      337.56      361.69     16.29 o 
   8   8   5       15.62       17.28      3.23 o 
   9   8   5      108.55       99.33      4.97 o 
  -4   9   5       79.71       81.33      5.43 o 
  -3   9   5        3.23       -0.20      1.43 o 
  -2   9   5      367.39      353.31      9.37 o 
  -1   9   5      106.95       99.01      6.63 o 
   0   9   5      367.72      351.02     12.60 o 
   1   9   5      802.71      762.50     18.96 o 
   2   9   5      259.10      277.80      8.92 o 
   3   9   5      319.84      339.00     16.62 o 
   4   9   5       13.06       16.16      3.89 o 
   5   9   5        3.97        0.16      1.49 o 
   6   9   5       46.15       44.91      5.93 o 
   7   9   5       14.55       19.52      3.85 o 
   8   9   5       87.73       87.71      6.17 o 
  -3  10   5       37.72       38.10      3.83 o 
  -2  10   5       31.80       38.56      3.26 o 
  -1  10   5      804.84      832.62     18.10 o 
   0  10   5      202.09      200.17      9.39 o 
   1  10   5      123.62      147.72      8.08 o 
   2  10   5      339.85      368.24     12.81 o 
   3  10   5       46.54       54.76      4.80 o 
   4  10   5       71.17       72.17      7.60 o 
   5  10   5       36.93       42.34      5.78 o 
   6  10   5       47.72       51.18      5.91 o 
   7  10   5      209.40      214.60     10.67 o 
   8  10   5        8.65       10.54      1.89 o 
  -2  11   5       34.80       37.35      3.52 o 
  -1  11   5        8.73        8.95      1.35 o 
   0  11   5      631.09      673.93     15.03 o 
   1  11   5      200.79      234.91      9.67 o 
   2  11   5      275.94      264.51     10.28 o 
   3  11   5      393.86      437.46     13.16 o 
   4  11   5        0.41        0.65      1.06 o 
   5  11   5      156.01      157.10      6.89 o 
   6  11   5       54.03       55.01      5.28 o 
   7  11   5      129.99      129.86      6.93 o 
  -1  12   5      445.94      434.96     11.14 o 
   0  12   5      197.43      202.36      6.11 o 
   1  12   5      171.57      169.22      9.94 o 
   2  12   5      697.99      712.69     15.67 o 
   3  12   5       53.89       57.20      4.02 o 
   4  12   5      167.47      158.61      7.28 o 
   5  12   5       73.00       75.64      3.77 o 
   6  12   5       11.32        7.29      1.74 o 
   1  13   5       24.81       23.85      1.92 o 
   2  13   5      116.39       96.79      5.97 o 
   3  13   5      381.27      341.88     12.00 o 
   4  13   5        2.59        4.17      1.43 o 
   5  13   5      220.01      200.04      7.46 o 
  -4  -9   6      101.02       87.70      4.49 o 
  -3  -9   6      259.73      265.36      9.86 o 
  -2  -9   6        8.48        9.95      1.99 o 
  -1  -9   6       33.71       27.87      3.89 o 
   0  -9   6      151.84      155.76      7.41 o 
  -5  -8   6       40.50       39.39      5.15 o 
  -4  -8   6       79.74       71.16      3.77 o 
  -3  -8   6       76.63       87.10      5.69 o 
  -2  -8   6      110.75      114.34      6.76 o 
  -1  -8   6       80.38       83.55      4.98 o 
   0  -8   6      428.37      427.42     11.53 o 
   1  -8   6      306.56      321.72      9.30 o 
   2  -8   6        1.72        1.81      0.80 o 
  -6  -7   6       72.06       58.45      3.55 o 
  -5  -7   6        5.33        5.04      0.87 o 
  -4  -7   6      130.78      122.03      4.51 o 
  -3  -7   6      411.62      383.59      8.91 o 
  -2  -7   6       40.69       49.09      3.43 o 
  -1  -7   6      601.34      623.60     12.92 o 
   0  -7   6       13.51       17.19      2.62 o 
   1  -7   6      142.26      159.49     10.84 o 
   2  -7   6      329.87      366.83     14.89 o 
   3  -7   6       17.14       13.20      1.89 o 
   4  -7   6       77.97       66.91      3.78 o 
  -6  -6   6       76.88       72.14      3.48 o 
  -5  -6   6      420.59      433.59      8.97 o 
  -4  -6   6      233.06      237.75      7.07 o 
  -3  -6   6      929.52      809.41     12.89 o 
  -2  -6   6      311.79      324.62      7.86 o 
  -1  -6   6        1.68        0.46      1.03 o 
   0  -6   6      717.57      750.27     18.71 o 
   1  -6   6      371.41      389.54     12.16 o 
   2  -6   6      835.44      865.12     27.28 o 
   3  -6   6      435.33      441.03     16.00 o 
   4  -6   6       98.32       98.36      6.91 o 
   5  -6   6      187.31      172.30      6.44 o 
  -7  -5   6      416.38      381.97     38.20 o 
  -6  -5   6      433.44      428.81     11.65 o 
  -5  -5   6       24.78       24.74      2.82 o 
  -4  -5   6      138.86      141.19      4.84 o 
  -3  -5   6       63.39       86.90      3.55 o 
  -2  -5   6      173.94      182.17      5.21 o 
  -1  -5   6      376.51      381.77      8.62 o 
   0  -5   6       16.85       13.45      1.96 o 
   1  -5   6      953.85      958.23     20.88 o 
   2  -5   6        3.59        7.28      3.21 o 
   3  -5   6      339.60      347.67     22.80 o 
   4  -5   6      277.41      277.53     12.51 o 
   5  -5   6       18.59       16.94      2.47 o 
  -7  -4   6       35.70       28.31      3.89 o 
  -6  -4   6      116.52      113.81      8.12 o 
  -5  -4   6      956.76      956.19     20.39 o 
  -4  -4   6      456.33      420.73      8.75 o 
  -3  -4   6        1.54        0.50      1.19 o 
  -2  -4   6       29.01       29.76      1.84 o 
  -1  -4   6      124.39      141.12      3.98 o 
   0  -4   6      371.16      378.75      7.34 o 
   1  -4   6       17.78       23.63      2.51 o 
   2  -4   6      107.95      115.54      9.59 o 
   3  -4   6       65.00       66.67      6.78 o 
   4  -4   6      226.73      231.75     12.80 o 
   5  -4   6      128.77      138.13      6.23 o 
   6  -4   6        5.41        7.24      1.82 o 
  -7  -3   6      174.91      186.61      8.94 o 
  -6  -3   6      347.01      349.53      8.62 o 
  -5  -3   6      895.20      913.79     14.14 o 
  -4  -3   6      285.17      289.98      7.20 o 
  -3  -3   6      129.41      131.38      4.25 o 
  -2  -3   6      685.69      695.04     21.02 o 
  -1  -3   6      559.01      547.31     18.67 o 
   0  -3   6       60.36       58.59      5.93 o 
   1  -3   6      776.57      791.49     24.78 o 
   2  -3   6       74.84       90.59      7.66 o 
   3  -3   6        9.68        4.45      2.13 o 
   4  -3   6      734.13      777.62     26.07 o 
   5  -3   6       36.63       33.33      3.52 o 
   6  -3   6       75.25       73.92      3.45 o 
  -8  -2   6      214.31      201.05      7.04 o 
  -7  -2   6       28.02       31.17      2.89 o 
  -6  -2   6      246.72      259.93      9.97 o 
  -5  -2   6      171.45      168.71      6.67 o 
  -4  -2   6      292.39      287.06      7.50 o 
  -3  -2   6     1192.92     1123.23     31.47 o 
  -2  -2   6      458.72      488.17     11.93 o 
  -1  -2   6     1103.42     1101.84     26.75 o 
   0  -2   6      630.24      571.33     18.32 o 
   1  -2   6      147.14      146.06      9.15 o 
   2  -2   6     1481.74     1433.84     35.80 o 
   3  -2   6      329.31      313.40     14.62 o 
   4  -2   6      193.60      178.47     11.83 o 
   5  -2   6      545.04      531.43     21.31 o 
   6  -2   6       91.12       82.36      4.10 o 
   7  -2   6       22.59       22.01      1.89 o 
  -8  -1   6       84.37       72.90      4.02 o 
  -7  -1   6      118.07      114.61      5.69 o 
  -6  -1   6      349.43      337.50     11.88 o 
  -5  -1   6       11.70       12.92      2.02 o 
  -4  -1   6      344.59      365.94      7.70 o 
  -3  -1   6      431.53      403.42     17.47 o 
  -2  -1   6     1034.53      940.46     26.72 o 
  -1  -1   6      749.52      752.55     14.43 o 
   0  -1   6      547.81      522.56     16.00 o 
   1  -1   6      385.34      307.06     12.61 o 
   2  -1   6      112.50      122.86      5.53 o 
   3  -1   6      884.56      803.06     23.06 o 
   4  -1   6      687.83      626.24     15.57 o 
   5  -1   6      227.75      236.32      9.08 o 
   6  -1   6      244.35      237.31      7.46 o 
   7  -1   6       22.80       24.69      2.43 o 
  -8   0   6      117.41       92.46      4.65 o 
  -7   0   6       27.59       22.90      2.67 o 
  -6   0   6      515.44      535.23     12.26 o 
  -5   0   6      615.67      642.80     13.71 o 
  -4   0   6       13.57       14.59      1.78 o 
  -3   0   6     1640.20     1652.34     40.77 o 
  -2   0   6      439.11      490.28     18.06 o 
  -1   0   6      395.80      375.16     10.20 o 
   0   0   6       76.59       66.81      2.72 o 
   1   0   6        5.67        1.75      1.07 o 
   2   0   6     3109.26     3120.32     56.04 o 
   3   0   6      486.67      477.19     17.27 o 
   4   0   6       20.51       15.15      2.25 o 
   5   0   6      116.34      113.74      6.14 o 
   6   0   6       17.59       16.29      2.14 o 
   7   0   6       63.46       61.15      4.13 o 
   8   0   6       21.81       28.69      2.87 o 
  -7   1   6        0.39        2.79      1.23 o 
  -6   1   6        2.57        5.50      2.68 o 
  -5   1   6      645.48      665.72     12.39 o 
  -4   1   6      838.63      881.96     12.80 o 
  -3   1   6      163.31      151.78     10.68 o 
  -2   1   6      661.54      668.60     21.89 o 
  -1   1   6      359.30      388.43     14.46 o 
   0   1   6     2583.01     2503.00     34.26 o 
   1   1   6     1020.60      972.61     23.24 o 
   2   1   6      143.27      159.93      8.80 o 
   3   1   6      402.44      392.82     15.70 o 
   4   1   6       15.42       16.63      3.71 o 
   5   1   6      209.88      197.12      5.90 o 
   6   1   6      348.89      372.77     18.08 o 
   7   1   6        5.58        4.53      1.44 o 
   8   1   6        0.41        2.14      1.29 o 
  -7   2   6      161.71      165.72      4.84 o 
  -6   2   6       74.10       82.47      4.57 o 
  -5   2   6       23.66       21.55      2.29 o 
  -4   2   6     1449.34     1397.16     25.71 o 
  -3   2   6     1217.41     1164.39     33.65 o 
  -2   2   6      161.51      163.23     10.23 o 
  -1   2   6     4543.92     4643.05     73.98 o 
   0   2   6        1.10        0.13      0.92 o 
   1   2   6     1196.13     1135.39     26.17 o 
   2   2   6      928.50      844.71     23.11 o 
   3   2   6      128.42      131.90      9.01 o 
   4   2   6      808.52      813.27     25.98 o 
   5   2   6       24.75       22.63      2.29 o 
   6   2   6       89.52       90.54      5.64 o 
   7   2   6      878.23      942.54     48.66 o 
   8   2   6      346.47      357.49     13.48 o 
  -7   3   6        1.98        4.55      3.03 o 
  -6   3   6       38.76       42.50      4.25 o 
  -5   3   6     1514.94     1454.73     22.70 o 
  -4   3   6      203.71      210.61      6.83 o 
  -3   3   6      848.43      870.41     28.85 o 
  -2   3   6     1367.17     1477.90     40.76 o 
  -1   3   6       28.18       41.37      3.10 o 
   0   3   6      758.11      709.64     13.18 o 
   1   3   6       64.55       49.13      2.88 o 
   2   3   6      872.68      825.01     23.55 o 
   3   3   6     1318.54     1225.05     31.46 o 
   4   3   6       73.13       68.22      7.17 o 
   5   3   6      164.53      134.94      5.45 o 
   6   3   6      204.05      202.06     10.04 o 
   7   3   6        3.73        2.54      1.26 o 
   8   3   6       79.11       86.18      6.72 o 
   9   3   6       20.68       27.31      2.49 o 
  -7   4   6      436.12      372.92      7.94 o 
  -6   4   6      279.92      279.88     14.05 o 
  -5   4   6        0.04        1.37      1.31 o 
  -4   4   6      514.07      524.21     20.05 o 
  -3   4   6      619.69      618.75     14.57 o 
  -2   4   6      170.34      167.28      7.60 o 
  -1   4   6      688.24      690.53     15.10 o 
   0   4   6      459.88      479.99     10.92 o 
   1   4   6      941.93      958.00     24.92 o 
   2   4   6      454.53      439.94     16.85 o 
   3   4   6       34.68       26.52      4.12 o 
   4   4   6     1127.95     1120.54     31.82 o 
   5   4   6      619.98      603.26     15.11 o 
   6   4   6     1239.31     1313.25     24.35 o 
   7   4   6       96.01      106.57      5.99 o 
   8   4   6        0.10       -1.94      1.94 o 
   9   4   6       79.28       79.77      4.66 o 
  -6   5   6      201.90      206.70     11.00 o 
  -5   5   6      287.18      302.21     11.21 o 
  -4   5   6       62.51       54.09      4.67 o 
  -3   5   6      609.39      628.85     13.76 o 
  -2   5   6       35.81       28.77      4.19 o 
  -1   5   6      960.68      989.43     19.75 o 
   0   5   6     2209.90     2235.58     47.75 o 
   1   5   6      202.51      259.73     12.77 o 
   2   5   6      949.04      931.66     26.60 o 
   3   5   6      371.55      342.08     15.38 o 
   4   5   6       29.73       22.78      4.25 o 
   5   5   6      516.75      504.97     16.82 o 
   6   5   6     2638.68     2812.64     40.93 o 
   7   5   6        9.18       10.12      2.02 o 
   8   5   6      126.19      140.30      8.90 o 
   9   5   6        5.20        7.15      1.63 o 
  -6   6   6       23.52       25.00      3.34 o 
  -5   6   6       82.54       95.35      8.67 o 
  -4   6   6      257.29      255.75      8.95 o 
  -3   6   6      103.38       93.46      8.72 o 
  -2   6   6      404.83      388.49      9.00 o 
  -1   6   6      188.42      188.23     12.67 o 
   0   6   6      161.40      159.53     11.01 o 
   1   6   6     1501.66     1454.18     37.18 o 
   2   6   6       31.86       45.37      5.47 o 
   3   6   6      561.28      592.81     21.15 o 
   4   6   6      566.40      570.15     21.19 o 
   5   6   6       52.15       51.29      3.53 o 
   6   6   6     1663.80     1775.47     30.03 o 
   7   6   6      298.18      334.16     11.73 o 
   8   6   6       22.72       24.41      3.84 o 
   9   6   6      176.68      177.24      7.28 o 
  -5   7   6        0.24        1.26      1.12 o 
  -4   7   6       56.09       54.85      5.36 o 
  -3   7   6      988.72      946.29     29.76 o 
  -2   7   6     1076.86     1087.34     33.61 o 
  -1   7   6        1.35        2.79      1.50 o 
   0   7   6      491.16      453.78     20.32 o 
   1   7   6       16.24       17.68      4.00 o 
   2   7   6     1878.47     1890.99     49.01 o 
   3   7   6      219.73      198.05     11.72 o 
   4   7   6        8.02        7.28      1.24 o 
   5   7   6      425.62      418.17     10.35 o 
   6   7   6       55.35       49.83      4.34 o 
   7   7   6      163.60      192.67     11.53 o 
   8   7   6      103.32      109.71      7.55 o 
   9   7   6       10.12       11.97      1.84 o 
  -5   8   6      288.95      278.37     10.40 o 
  -4   8   6      347.66      348.42     12.81 o 
  -3   8   6       13.06       10.75      2.13 o 
  -2   8   6      935.59      866.50     29.25 o 
  -1   8   6     1701.96     1523.49     41.93 o 
   0   8   6      893.53      939.30     22.00 o 
   1   8   6      705.70      715.62     18.58 o 
   2   8   6       21.45       17.09      5.06 o 
   3   8   6      860.50      809.94     17.77 o 
   4   8   6     1940.65     1896.15     39.95 o 
   5   8   6       67.16       64.05      6.90 o 
   6   8   6      140.12      131.11      9.75 o 
   7   8   6       37.28       34.05      4.80 o 
   8   8   6      108.16      113.25      7.30 o 
  -4   9   6       27.92       25.14      2.09 o 
  -3   9   6      145.95      129.73     14.60 o 
  -2   9   6       40.48       53.35      6.52 o 
  -1   9   6     1475.59     1486.64     73.23 o 
   0   9   6       22.11       26.55      5.20 o 
   1   9   6      221.91      219.93      9.42 o 
   2   9   6     1477.92     1519.95     50.55 o 
   3   9   6       13.43       13.52      3.37 o 
   4   9   6      353.90      375.51     17.32 o 
   5   9   6      114.07      117.22      9.44 o 
   6   9   6       45.02       42.78      5.61 o 
   7   9   6      394.93      403.07     15.91 o 
   8   9   6       73.91       72.46      5.29 o 
  -3  10   6        5.54        5.24      1.03 o 
  -2  10   6      144.44      153.29      8.08 o 
  -1  10   6        0.62        2.80      1.29 o 
   0  10   6      582.44      616.05     16.49 o 
   1  10   6       65.01       63.57      5.96 o 
   2  10   6      126.53      128.12      8.95 o 
   3  10   6      228.45      239.09      9.90 o 
   4  10   6       20.85       26.67      4.66 o 
   5  10   6      480.05      536.39     20.42 o 
   6  10   6      198.39      202.33     11.37 o 
   7  10   6       49.58       44.58      2.93 o 
   8  10   6      112.28      111.83      5.46 o 
  -2  11   6       51.11       41.16      8.22 o 
  -1  11   6      394.70      369.56     11.12 o 
   0  11   6       26.96       23.74      3.73 o 
   1  11   6       75.10       85.55      6.08 o 
   2  11   6        2.37        4.52      1.48 o 
   3  11   6      207.91      187.10      8.30 o 
   4  11   6      633.11      655.64     15.85 o 
   5  11   6      140.77      133.76      6.31 o 
   6  11   6        3.08        3.31      2.37 o 
   7  11   6      456.02      377.94     47.46 o 
  -1  12   6        0.04        0.43      0.72 o 
   0  12   6      238.19      233.28      5.52 o 
   1  12   6        2.08        3.53      1.05 o 
   2  12   6        0.68        0.73      1.43 o 
   3  12   6      224.39      242.82      8.29 o 
   4  12   6        9.41        7.60      1.46 o 
   5  12   6      376.54      343.97     12.01 o 
   6  12   6      348.34      284.11     42.80 o 
   1  13   6      360.32      308.87     10.16 o 
   2  13   6       81.95       73.06      4.74 o 
   3  13   6        0.12       -1.09      1.09 o 
   4  13   6      337.92      311.17     10.36 o 
   5  13   6        0.19        1.29      0.77 o 
  -4  -8   7      222.65      209.97      7.42 o 
  -3  -8   7      213.09      214.59      9.21 o 
  -2  -8   7        1.94        4.48      1.63 o 
  -1  -8   7       30.52       24.18      3.06 o 
   0  -8   7      108.84      102.91     14.76 o 
   1  -8   7        0.43        2.00      0.87 o 
  -4  -7   7      200.84      198.05      8.54 o 
  -3  -7   7       96.81      103.52      6.45 o 
  -2  -7   7      480.29      521.24     19.21 o 
  -1  -7   7        9.42        9.24      2.03 o 
   0  -7   7       89.58       95.82      4.23 o 
   1  -7   7      224.86      233.67      8.20 o 
   2  -7   7      167.34      173.32      6.12 o 
   3  -7   7      275.44      279.62      9.49 o 
  -6  -6   7      361.63      320.84      8.78 o 
  -5  -6   7        6.85        5.89      1.11 o 
  -4  -6   7      299.03      310.38      7.35 o 
  -3  -6   7      793.75      748.98     13.81 o 
  -2  -6   7      198.64      182.04      5.55 o 
  -1  -6   7      451.55      456.19     10.97 o 
   0  -6   7        7.81        9.95      1.82 o 
   1  -6   7      338.38      373.46      9.38 o 
   2  -6   7      307.69      320.95     13.38 o 
   3  -6   7        5.11        4.33      2.15 o 
   4  -6   7      247.32      239.81      8.69 o 
  -6  -5   7       98.65       94.96      5.82 o 
  -5  -5   7      307.58      305.77     11.65 o 
  -4  -5   7      175.39      163.36      4.89 o 
  -3  -5   7      654.27      613.85     10.77 o 
  -2  -5   7       94.11       93.63      4.15 o 
  -1  -5   7      355.56      324.46      7.05 o 
   0  -5   7     1018.39     1061.52     18.93 o 
   1  -5   7      552.59      585.72     15.62 o 
   2  -5   7        8.54        7.65      3.19 o 
   3  -5   7      154.04      153.59      9.07 o 
   4  -5   7       34.81       31.87      4.23 o 
   5  -5   7      233.21      235.33      8.65 o 
  -7  -4   7      110.08      102.09      5.07 o 
  -6  -4   7      290.94      319.82     12.78 o 
  -5  -4   7       77.37       76.17      5.93 o 
  -4  -4   7       46.14       47.88      2.80 o 
  -3  -4   7       10.27       12.12      1.52 o 
  -2  -4   7     1245.03     1175.16     15.04 o 
  -1  -4   7      339.75      360.50      6.82 o 
   0  -4   7        5.65        7.47      1.19 o 
   1  -4   7      466.33      473.07     14.10 o 
   2  -4   7      745.84      795.51     26.53 o 
   3  -4   7      134.68      138.25      9.03 o 
   4  -4   7      235.93      215.83      8.64 o 
   5  -4   7        1.76        0.66      0.90 o 
   6  -4   7      168.94      161.39      6.23 o 
  -7  -3   7       42.12       45.18      3.86 o 
  -6  -3   7       87.84       91.29      4.92 o 
  -5  -3   7      191.77      211.13      6.90 o 
  -4  -3   7      476.13      479.19      9.62 o 
  -3  -3   7     1460.84     1435.31     24.80 o 
  -2  -3   7      159.90      189.48      6.08 o 
  -1  -3   7      629.49      642.60      9.24 o 
   0  -3   7      817.68      810.70     10.75 o 
   1  -3   7        3.36        2.03      1.31 o 
   2  -3   7      522.23      525.99     20.52 o 
   3  -3   7       46.36       44.83      5.61 o 
   4  -3   7      172.87      175.82     12.87 o 
   5  -3   7      252.06      268.05     12.41 o 
   6  -3   7       71.82       65.95      5.28 o 
  -7  -2   7      239.03      245.58      6.85 o 
  -6  -2   7       88.17       89.28      4.08 o 
  -5  -2   7      945.69     1007.12     17.30 o 
  -4  -2   7      117.19      124.21      5.70 o 
  -3  -2   7      389.29      383.91      7.72 o 
  -2  -2   7     3199.74     3219.77     30.88 o 
  -1  -2   7      418.39      446.82     16.12 o 
   0  -2   7       74.95       58.42      5.83 o 
   1  -2   7      276.91      277.18      9.60 o 
   2  -2   7        2.86        5.09      2.29 o 
   3  -2   7     1466.75     1386.14     35.50 o 
   4  -2   7      702.37      722.92     37.25 o 
   5  -2   7      167.74      156.31      7.34 o 
   6  -2   7      680.73      707.18     21.75 o 
   7  -2   7      172.38      172.96      6.88 o 
  -7  -1   7        0.60        0.55      0.89 o 
  -6  -1   7      177.65      196.99      6.49 o 
  -5  -1   7      308.47      334.50      9.57 o 
  -4  -1   7      868.96      918.02     20.90 o 
  -3  -1   7       14.05       11.79      1.22 o 
  -2  -1   7      316.09      313.51     14.92 o 
  -1  -1   7     1173.84     1172.16     52.11 o 
   0  -1   7      730.69      734.67     21.03 o 
   1  -1   7       30.89       31.82      4.34 o 
   3  -1   7       40.56       40.84      4.79 o 
   4  -1   7      372.48      358.96     12.16 o 
   5  -1   7      790.90      780.79     26.52 o 
   6  -1   7       13.60       13.19      3.43 o 
   7  -1   7      231.18      237.60     10.03 o 
  -7   0   7       66.95       77.06      3.92 o 
  -6   0   7        0.00        2.00      1.48 o 
  -5   0   7      604.64      646.60     13.99 o 
  -4   0   7       75.27       93.21      4.42 o 
  -3   0   7      237.44      238.49      5.42 o 
  -2   0   7     2153.82     1994.39     45.14 o 
  -1   0   7       76.64       71.24      6.37 o 
   0   0   7      444.24      457.84     10.93 o 
   1   0   7      442.33      442.52     15.54 o 
   2   0   7      384.05      433.47     15.43 o 
   3   0   7      381.92      365.69     15.44 o 
   4   0   7       96.58      103.50      5.02 o 
   5   0   7        0.21        0.58      1.36 o 
   6   0   7      648.71      643.33     23.03 o 
   7   0   7       21.67       20.49      2.12 o 
  -7   1   7       22.55       21.75      2.25 o 
  -6   1   7       15.75       18.46      2.10 o 
  -5   1   7       11.05        8.57      1.48 o 
  -4   1   7     1679.33     1685.45     21.48 o 
  -3   1   7      250.91      245.73      5.51 o 
  -2   1   7       41.48       40.88      5.39 o 
  -1   1   7     2225.28     2195.45     45.59 o 
   0   1   7       52.18       55.87      3.47 o 
   1   1   7     1603.67     1568.00     33.47 o 
   2   1   7     1007.72      972.12     26.18 o 
   3   1   7      562.78      592.13     20.87 o 
   4   1   7     1229.65     1220.87     23.73 o 
   5   1   7       90.71       92.47      8.72 o 
   6   1   7       73.71       77.74      5.01 o 
   7   1   7      766.98      745.46     15.20 o 
   8   1   7        8.15        5.26      1.25 o 
  -7   2   7       32.29       29.63      3.22 o 
  -6   2   7       32.53       35.47      3.07 o 
  -5   2   7      124.00      144.59      5.98 o 
  -4   2   7       86.19       87.59      4.19 o 
  -3   2   7      612.36      598.64     12.59 o 
  -2   2   7      260.09      253.99     13.52 o 
  -1   2   7      275.32      247.77     12.08 o 
   0   2   7     3305.92     3428.31     43.21 o 
   1   2   7      184.27      165.81      9.53 o 
   2   2   7      319.78      302.97     13.62 o 
   3   2   7     1964.41     1915.89     44.01 o 
   4   2   7       10.24       11.09      2.38 o 
   5   2   7      345.63      352.67     12.17 o 
   6   2   7      419.96      432.88     12.42 o 
   7   2   7       35.24       36.45      3.34 o 
   8   2   7       95.58      101.25      4.05 o 
  -7   3   7      145.83      139.71      6.52 o 
  -6   3   7      260.17      279.06     10.84 o 
  -5   3   7      419.73      404.92     12.80 o 
  -4   3   7      817.51      819.96     19.94 o 
  -3   3   7      154.48      154.02      5.59 o 
  -2   3   7      145.82      160.68     10.84 o 
  -1   3   7     1983.31     1920.34     41.62 o 
   0   3   7      402.44      451.60     14.86 o 
   1   3   7     2450.94     2262.06     47.71 o 
   2   3   7     1182.56     1074.55     29.60 o 
   3   3   7       73.05       68.03      7.10 o 
   4   3   7      628.27      608.92     23.36 o 
   5   3   7       30.26       39.67      4.08 o 
   6   3   7      177.65      206.66      8.40 o 
   7   3   7      874.44      928.92     18.62 o 
   8   3   7       32.05       35.28      2.61 o 
  -6   4   7       20.21       20.55      2.48 o 
  -5   4   7      358.03      339.41     11.22 o 
  -4   4   7       76.14       75.18      4.71 o 
  -3   4   7     1239.10     1227.88     17.80 o 
  -2   4   7        6.95        3.98      2.40 o 
  -1   4   7      125.07      121.80      5.90 o 
   0   4   7     1780.07     1796.62     38.79 o 
   1   4   7      336.74      359.88     15.91 o 
   2   4   7       13.33        5.06      2.53 o 
   3   4   7      208.61      197.11     12.23 o 
   4   4   7       29.72       25.56      4.91 o 
   5   4   7     1105.21     1072.74     40.41 o 
   6   4   7       70.12       76.19      5.12 o 
   7   4   7       13.50       13.72      2.81 o 
   8   4   7      535.08      553.06     27.32 o 
  -6   5   7       23.15       25.50      3.16 o 
  -5   5   7        6.61        5.52      1.22 o 
  -4   5   7      139.32      135.58      7.56 o 
  -3   5   7      290.79      260.21      8.68 o 
  -2   5   7     1231.10     1221.30     22.50 o 
  -1   5   7      487.79      510.63     19.73 o 
   0   5   7        0.65        0.80      1.32 o 
   1   5   7        5.06        3.54      1.86 o 
   2   5   7       17.93       27.83      4.85 o 
   3   5   7      163.28      126.60      9.85 o 
   4   5   7      143.33      122.19      6.69 o 
   5   5   7      163.10      151.97     10.44 o 
   6   5   7        1.00        1.90      1.44 o 
   7   5   7      317.50      334.24     16.82 o 
   8   5   7      133.72      138.92      5.46 o 
  -6   6   7       56.59       60.52      4.34 o 
  -5   6   7       89.48       91.89      7.75 o 
  -4   6   7       22.56       23.82      2.31 o 
  -3   6   7      595.15      623.46     19.41 o 
  -2   6   7      213.00      194.81     12.32 o 
  -1   6   7     1111.02     1110.63     19.08 o 
   0   6   7     2199.55     2338.54     52.24 o 
   1   6   7        5.17       11.79      3.45 o 
   2   6   7      111.41       99.82      8.65 o 
   3   6   7       22.08       17.67      3.93 o 
   4   6   7       12.45       12.05      2.41 o 
   5   6   7     1041.10     1043.48     17.54 o 
   6   6   7        1.59        1.16      1.37 o 
   7   6   7       70.80       81.66      5.09 o 
   8   6   7     1003.53     1023.72     24.92 o 
  -5   7   7       46.14       47.22      4.79 o 
  -4   7   7      216.04      216.33      6.32 o 
  -3   7   7        1.09        5.25      2.70 o 
  -2   7   7     1038.50     1092.46     34.01 o 
  -1   7   7      171.74      176.02      8.63 o 
   0   7   7        0.31        1.29      1.96 o 
   1   7   7     1368.28     1394.54     38.88 o 
   2   7   7        6.50        6.65      2.39 o 
   3   7   7      399.67      360.47     30.04 o 
   4   7   7      358.09      323.29     11.44 o 
   5   7   7        3.78        4.31      1.59 o 
   6   7   7      652.60      697.06     16.87 o 
   7   7   7      145.08      157.63      9.81 o 
   8   7   7      491.18      493.36     15.52 o 
  -5   8   7       51.65       44.93      3.35 o 
  -4   8   7       98.73       97.66      4.52 o 
  -3   8   7      528.38      519.55     10.95 o 
  -2   8   7       26.00       25.36      4.96 o 
  -1   8   7      162.56      162.87      8.57 o 
   0   8   7      461.19      475.23     20.62 o 
   1   8   7      295.88      299.91     11.62 o 
   2   8   7      482.45      479.35     38.40 o 
   3   8   7       72.23       64.12      4.80 o 
   4   8   7       24.51       23.57      3.99 o 
   5   8   7      697.99      682.76     23.12 o 
   6   8   7        1.02       -1.61      1.61 o 
   7   8   7       69.63       78.55      6.69 o 
   8   8   7       59.12       64.18      4.89 o 
  -4   9   7       79.81       64.71      2.78 o 
  -3   9   7        2.51        0.22      0.69 o 
  -2   9   7      598.51      612.56     22.27 o 
  -1   9   7       14.46        8.87      3.31 o 
   0   9   7       59.52       57.65      7.25 o 
   1   9   7      275.09      279.34     15.91 o 
   2   9   7      297.35      327.20     17.30 o 
   3   9   7      417.43      429.06     17.42 o 
   4   9   7       93.06       87.79      5.52 o 
   5   9   7       17.53       21.14      3.89 o 
   6   9   7      491.20      494.95     18.60 o 
   7   9   7      109.11       96.08      6.96 o 
   8   9   7      105.16       99.79      6.99 o 
  -3  10   7      107.89      107.39      5.56 o 
  -2  10   7       21.34       28.04      3.31 o 
  -1  10   7      304.18      351.88     16.60 o 
   0  10   7        0.58        0.68      2.10 o 
   1  10   7      476.23      506.90     14.28 o 
   2  10   7      429.40      451.41     13.50 o 
   3  10   7       34.50       32.33      4.76 o 
   4  10   7       28.43       32.21      4.81 o 
   5  10   7       88.44       92.72      7.68 o 
   6  10   7      321.20      298.62     21.08 o 
   7  10   7      102.91      103.18     13.19 o 
  -2  11   7      237.62      243.90     30.06 o 
  -1  11   7      185.61      180.54     12.12 o 
   0  11   7      559.97      554.45     20.60 o 
   1  11   7      360.16      389.84     11.51 o 
   2  11   7       28.18       25.25      2.97 o 
   3  11   7      260.91      288.28     10.00 o 
   4  11   7        8.05       11.59      2.07 o 
   5  11   7       37.30       36.75      3.24 o 
   6  11   7       89.55       90.20      4.42 o 
   7  11   7       44.48       36.94      3.37 o 
  -1  12   7      362.37      347.77      9.42 o 
   0  12   7       97.94       99.55      4.93 o 
   1  12   7      130.12      122.38      4.61 o 
   2  12   7      270.49      266.48      8.30 o 
   3  12   7       12.44       10.14      1.72 o 
   4  12   7        8.41        5.72      1.32 o 
   5  12   7       23.17       23.42      2.12 o 
   6  12   7       12.34       10.00      1.78 o 
   1  13   7       12.85       10.79      1.75 o 
   2  13   7       22.23       16.67      2.50 o 
   3  13   7       77.02       61.31      5.05 o 
   4  13   7      114.09       88.32      4.58 o 
  -4  -7   8      239.58      190.97      6.61 o 
  -3  -7   8       50.08       57.93      4.65 o 
  -2  -7   8      211.66      220.66     10.06 o 
  -1  -7   8      229.24      239.88     10.28 o 
   0  -7   8        5.37        5.99      1.03 o 
   1  -7   8       46.04       40.04      3.60 o 
   2  -7   8      213.52      194.69      7.01 o 
  -5  -6   8      142.45      129.36      5.31 o 
  -4  -6   8        7.12        8.18      2.34 o 
  -3  -6   8      176.35      182.48      6.74 o 
  -2  -6   8      146.72      137.49      9.47 o 
  -1  -6   8       12.67       17.03      3.46 o 
   0  -6   8      142.90      159.13      5.63 o 
   1  -6   8      110.68      116.94      5.82 o 
   2  -6   8      205.36      209.18      6.94 o 
   3  -6   8      414.53      413.32     12.90 o 
  -6  -5   8       44.27       40.84      2.75 o 
  -5  -5   8        8.18        9.81      2.02 o 
  -4  -5   8      252.58      231.34      7.75 o 
  -3  -5   8      130.24      136.49      6.60 o 
  -2  -5   8       45.24       40.90      3.86 o 
  -1  -5   8      266.78      239.47      9.39 o 
   0  -5   8        7.19        9.26      1.89 o 
   1  -5   8      598.40      639.73     12.92 o 
   2  -5   8      106.31      104.36      5.91 o 
   3  -5   8       11.68        8.99      1.60 o 
   4  -5   8      524.71      501.27      9.92 o 
  -6  -4   8      180.94      176.98      7.61 o 
  -5  -4   8      338.68      342.37     14.27 o 
  -4  -4   8       17.19       13.98      1.77 o 
  -3  -4   8      134.15      152.30      6.08 o 
  -2  -4   8        3.14        3.03      1.24 o 
  -1  -4   8     1247.88     1099.76     18.55 o 
   0  -4   8      218.35      235.19      8.25 o 
   1  -4   8       66.72       68.93      4.35 o 
   2  -4   8      244.62      277.13     10.64 o 
   3  -4   8      222.24      231.85     13.79 o 
   4  -4   8      464.85      502.35     12.24 o 
   5  -4   8      381.46      396.39     12.15 o 
  -6  -3   8       38.26       35.44      3.80 o 
  -5  -3   8      419.49      444.97     11.62 o 
  -4  -3   8      177.65      177.39      6.26 o 
  -3  -3   8        3.09        6.00      1.43 o 
  -2  -3   8      445.18      471.89     11.59 o 
  -1  -3   8        0.57        0.72      0.96 o 
   0  -3   8       68.48       68.60      3.38 o 
   1  -3   8      172.60      195.45      7.46 o 
   2  -3   8       67.72       66.25      4.15 o 
   3  -3   8      373.78      404.68     19.67 o 
   4  -3   8       63.73       69.46      7.26 o 
   5  -3   8      437.85      415.16     10.38 o 
   6  -3   8      195.70      196.80      7.43 o 
  -7  -2   8        9.14        6.47      1.22 o 
  -6  -2   8      367.79      347.17     18.20 o 
  -5  -2   8       16.15       12.91      1.83 o 
  -4  -2   8      205.70      220.34      7.53 o 
  -3  -2   8     2522.16     2486.09     31.40 o 
  -2  -2   8      399.96      377.78     10.09 o 
  -1  -2   8       75.28       78.76      3.81 o 
   0  -2   8        5.35        6.74      1.01 o 
   1  -2   8       10.36       13.28      1.72 o 
   2  -2   8      576.97      580.12     12.96 o 
   3  -2   8       13.39       13.22      4.06 o 
   4  -2   8      170.44      167.41     11.67 o 
   5  -2   8      143.91      136.72      6.39 o 
   6  -2   8      494.63      501.01     15.77 o 
  -7  -1   8      138.83      108.86      4.90 o 
  -6  -1   8       53.47       54.31      2.95 o 
  -5  -1   8      580.21      634.54     16.93 o 
  -4  -1   8      420.05      440.12     11.15 o 
  -3  -1   8      784.88      755.58     13.59 o 
  -2  -1   8      669.28      671.47     10.58 o 
  -1  -1   8      197.04      189.51      5.73 o 
   0  -1   8       61.68       60.92      2.63 o 
   1  -1   8      174.08      175.88      4.53 o 
   2  -1   8       20.07       22.22      3.10 o 
   3  -1   8     1165.50     1269.19     37.25 o 
   4  -1   8      969.08      981.98     43.22 o 
   5  -1   8      118.36      112.00      6.18 o 
   6  -1   8      289.52      301.00     13.36 o 
   7  -1   8       11.70       11.76      1.92 o 
  -7   0   8       14.89       11.55      1.86 o 
  -6   0   8      436.36      432.70      9.02 o 
  -5   0   8       45.92       42.87      3.29 o 
  -4   0   8       93.93      114.57      6.82 o 
  -3   0   8      215.94      202.26      6.26 o 
  -2   0   8       48.27       38.81      1.97 o 
  -1   0   8      176.05      170.77      7.56 o 
   2   0   8     1070.15     1104.27     34.75 o 
   3   0   8       12.48       10.09      4.00 o 
   4   0   8       47.28       48.04      4.37 o 
   5   0   8      198.04      186.47     12.28 o 
   6   0   8       28.41       34.63      4.96 o 
   7   0   8      152.01      151.28      7.91 o 
  -7   1   8       63.26       57.47      3.93 o 
  -6   1   8        0.47        1.14      1.03 o 
  -5   1   8      501.68      514.93     14.61 o 
  -4   1   8       62.63       68.93      3.75 o 
  -3   1   8       17.15       12.77      1.34 o 
  -2   1   8       33.54       31.77      1.91 o 
  -1   1   8       59.61       43.43      5.26 o 
   0   1   8      794.18      725.80     22.03 o 
   2   1   8        0.17        1.20      1.45 o 
   3   1   8      314.65      272.71     10.98 o 
   4   1   8      149.64      146.33      6.07 o 
   5   1   8      156.50      162.04     11.46 o 
   6   1   8      205.15      208.80     12.30 o 
   7   1   8        2.74        3.16      1.58 o 
  -7   2   8       38.26       39.32      2.90 o 
  -6   2   8      193.39      203.09     10.86 o 
  -5   2   8      129.62      117.65      4.49 o 
  -4   2   8     1787.11     1811.77     22.28 o 
  -3   2   8      377.67      365.74      8.93 o 
  -2   2   8       17.57       16.09      1.96 o 
  -1   2   8     1950.18     1959.81     43.37 o 
   0   2   8       17.10       20.13      2.76 o 
   1   2   8      122.31      105.66      7.95 o 
   2   2   8      523.52      504.74     19.28 o 
   3   2   8       62.67       64.91      7.16 o 
   4   2   8     1532.63     1562.44     22.77 o 
   5   2   8      168.88      175.53     11.75 o 
   6   2   8      260.93      274.17     14.50 o 
   7   2   8      543.67      553.18     18.75 o 
   8   2   8        0.49       -0.94      0.94 o 
  -6   3   8      188.24      195.83      7.02 o 
  -5   3   8      480.67      548.73     11.97 o 
  -4   3   8        2.40        2.15      1.47 o 
  -3   3   8      675.37      712.02     12.94 o 
  -2   3   8      773.24      788.77     11.64 o 
  -1   3   8       10.20       11.22      2.84 o 
   0   3   8      881.40      832.19     48.38 o 
   1   3   8      288.70      267.86     13.93 o 
   2   3   8      108.16      107.16      9.00 o 
   3   3   8     1425.49     1380.46     37.89 o 
   4   3   8        2.84        3.64      1.99 o 
   5   3   8      423.58      437.84     18.92 o 
   6   3   8      245.61      266.81     14.37 o 
   7   3   8       51.02       53.77      5.81 o 
   8   3   8      249.87      269.22      9.65 o 
  -6   4   8       56.94       46.12      4.29 o 
  -5   4   8       33.24       34.27      2.76 o 
  -4   4   8      489.72      534.37     12.54 o 
  -3   4   8       45.01       36.94      2.84 o 
  -2   4   8      207.21      210.97      6.48 o 
  -1   4   8      525.85      567.13     11.80 o 
   1   4   8     1330.05     1213.87     34.30 o 
   2   4   8        1.30       -1.43      2.14 o 
   3   4   8       21.90       22.83      4.69 o 
   4   4   8     1047.83     1017.25     26.70 o 
   5   4   8        0.86        0.54      2.01 o 
   6   4   8      209.98      235.32     13.54 o 
   7   4   8       50.43       49.29      5.65 o 
   8   4   8       25.02       20.18      2.51 o 
  -6   5   8      100.04      103.48      5.82 o 
  -5   5   8      147.65      144.20      4.94 o 
  -4   5   8        0.47       -1.72      1.72 o 
  -3   5   8     1181.02     1219.69     20.69 o 
  -2   5   8       91.33       83.38      4.79 o 
  -1   5   8      272.39      275.56      7.25 o 
   0   5   8     1078.78     1133.88     30.56 o 
   1   5   8       23.06       31.23      5.28 o 
   2   5   8       11.35       17.29      4.06 o 
   3   5   8       52.75       52.25      4.48 o 
   4   5   8      253.50      230.37     10.19 o 
   5   5   8      850.27      881.42     28.31 o 
   6   5   8       75.79       79.89      7.87 o 
   7   5   8       14.50       14.83      2.15 o 
   8   5   8        2.48        1.87      0.72 o 
  -5   6   8      292.29      321.69     13.30 o 
  -4   6   8      471.13      490.11     24.25 o 
  -3   6   8      219.33      223.86      7.83 o 
  -2   6   8      891.22      897.93     23.03 o 
  -1   6   8      481.29      488.85     11.67 o 
   0   6   8       18.85       15.91      2.10 o 
   1   6   8      658.61      713.21     22.70 o 
   2   6   8        1.19        2.91      2.14 o 
   3   6   8       82.77       80.51      3.91 o 
   4   6   8     1461.23     1440.72     35.43 o 
   5   6   8       81.29       93.20      8.80 o 
   6   6   8      714.89      805.35     17.61 o 
   7   6   8      323.83      350.22     10.09 o 
   8   6   8      656.72      564.27     14.59 o 
  -5   7   8        7.32        9.28      1.97 o 
  -4   7   8      206.54      200.68      7.46 o 
  -3   7   8     1178.98     1189.15     23.68 o 
  -2   7   8        0.21        1.59      1.15 o 
  -1   7   8      212.41      207.78     10.02 o 
   0   7   8       56.50       52.73      3.21 o 
   1   7   8      281.55      285.68      8.61 o 
   2   7   8      992.30     1068.50     34.26 o 
   3   7   8      174.91      169.30      8.47 o 
   4   7   8      315.82      331.08     16.82 o 
   5   7   8     1562.18     1653.47     42.64 o 
   6   7   8       32.18       35.80      3.52 o 
   7   7   8       93.83      110.05      7.27 o 
   8   7   8      915.27      806.91     18.17 o 
  -4   8   8      135.57      133.56      5.33 o 
  -3   8   8       90.06       86.03      3.92 o 
  -2   8   8      326.27      310.73     10.86 o 
  -1   8   8       57.80       70.86      5.56 o 
   0   8   8      116.93      121.01      7.20 o 
   1   8   8       60.06       53.69      4.50 o 
   2   8   8      155.50      167.22     10.98 o 
   3   8   8      424.22      422.90     18.42 o 
   4   8   8      719.63      759.01     26.27 o 
   5   8   8        0.70        0.32      1.09 o 
   6   8   8       96.31      100.95      7.49 o 
   7   8   8       54.58       54.79      4.93 o 
   8   8   8      342.26      305.65     10.66 o 
  -3   9   8      120.39      114.98      3.75 o 
  -2   9   8       79.94       88.31      7.73 o 
  -1   9   8      274.94      301.38     16.22 o 
   0   9   8      216.14      202.94      9.40 o 
   1   9   8       74.99       73.39      7.84 o 
   2   9   8     1031.27     1034.57     32.37 o 
   3   9   8       12.40        8.07      2.85 o 
   4   9   8       57.13       55.74      6.40 o 
   5   9   8      326.24      335.55     10.55 o 
   6   9   8        3.97        4.19      1.39 o 
   7   9   8       93.86       94.14      4.49 o 
   8   9   8        3.74        4.45      1.26 o 
  -3  10   8      329.83      350.95      9.34 o 
  -2  10   8      329.40      345.79     15.20 o 
  -1  10   8      254.60      280.29     14.05 o 
   0  10   8      367.99      379.53     12.51 o 
   1  10   8     1478.16     1554.38     40.49 o 
   2  10   8      475.12      527.05     21.62 o 
   3  10   8      336.33      337.02     16.93 o 
   4  10   8       23.25       25.69      3.70 o 
   5  10   8      218.17      203.32      9.57 o 
   6  10   8     1026.72      995.32     68.00 o 
   7  10   8       63.73       52.82      3.71 o 
  -2  11   8       62.91       51.86      3.34 o 
  -1  11   8      150.48      154.94      5.62 o 
   0  11   8       62.51       61.86      6.31 o 
   1  11   8      262.53      263.47     11.43 o 
   2  11   8      154.48      174.51     11.14 o 
   3  11   8      142.05      137.49      9.86 o 
   4  11   8      378.43      392.40     10.71 o 
   5  11   8       73.59       77.35      4.85 o 
   6  11   8      469.44      431.34     13.12 o 
   7  11   8      418.30      367.56     10.19 o 
   0  12   8       51.56       46.19      3.50 o 
   1  12   8       50.25       41.09      4.54 o 
   2  12   8       69.54       61.76      4.54 o 
   3  12   8       77.17       83.09      6.51 o 
   4  12   8      177.04      157.82      5.40 o 
   5  12   8      146.53      116.27      9.57 o 
   6  12   8      266.47      215.04      7.32 o 
   2  13   8       85.90       69.75      4.27 o 
   3  13   8       87.94       69.53     10.98 o 
   4  13   8        0.49       -0.14      0.55 o 
  -3  -6   9      156.77      153.41      7.26 o 
  -2  -6   9       32.23       34.06      3.86 o 
  -1  -6   9      109.49      123.25      7.28 o 
   0  -6   9       75.96       78.71      6.82 o 
   1  -6   9       94.83       77.83      5.12 o 
   2  -6   9       85.35       84.70      4.77 o 
  -5  -5   9      131.93      115.22      4.80 o 
  -4  -5   9        4.26        5.52      1.03 o 
  -3  -5   9      225.49      219.98      7.32 o 
  -2  -5   9       28.72       36.88      4.83 o 
  -1  -5   9       34.29       23.67      4.14 o 
   0  -5   9      489.22      487.72     23.30 o 
   1  -5   9       20.93       20.06      2.38 o 
   2  -5   9       65.78       66.14      5.93 o 
   3  -5   9      277.12      270.55     10.38 o 
  -5  -4   9        3.13        4.35      1.41 o 
  -4  -4   9      238.75      229.49     14.99 o 
  -3  -4   9        4.67        5.91      1.26 o 
  -2  -4   9      116.95      133.40      6.81 o 
  -1  -4   9      198.06      186.23     15.13 o 
   0  -4   9       51.02       50.86      4.39 o 
   1  -4   9      913.32      956.91     16.27 o 
   2  -4   9       96.42       96.56      8.46 o 
   3  -4   9        1.77        3.14      1.14 o 
   4  -4   9      118.53      115.44      5.15 o 
  -6  -3   9      228.52      210.45      7.20 o 
  -5  -3   9       77.77       80.31      4.43 o 
  -4  -3   9        4.01        3.50      1.08 o 
  -3  -3   9      400.56      400.98      9.86 o 
  -2  -3   9       46.20       44.01      3.38 o 
  -1  -3   9      776.50      759.79     13.78 o 
   0  -3   9      704.39      708.30     17.91 o 
   1  -3   9        2.11        0.09      1.49 o 
   2  -3   9      621.39      664.24     12.98 o 
   3  -3   9      203.77      222.54     15.91 o 
   4  -3   9        0.27        0.86      0.96 o 
   5  -3   9      372.67      315.33     43.50 o 
  -6  -2   9       24.61       29.36      2.89 o 
  -5  -2   9      115.20      106.54      5.06 o 
  -4  -2   9       84.21       92.93      5.53 o 
  -3  -2   9      101.11      103.38      5.01 o 
  -2  -2   9     1058.55     1056.58     18.32 o 
  -1  -2   9      168.53      173.97      5.85 o 
   0  -2   9      104.79       89.76      4.28 o 
   1  -2   9      883.94      957.17     21.69 o 
   2  -2   9       10.91       11.48      2.39 o 
   3  -2   9      364.37      370.33     15.70 o 
   4  -2   9      567.78      562.43     14.24 o 
   5  -2   9      151.16      141.14      5.55 o 
   6  -2   9        7.95        4.16      1.19 o 
  -6  -1   9      295.64      270.58     17.21 o 
  -5  -1   9        0.52        1.96      1.17 o 
  -4  -1   9       21.84       22.84      2.47 o 
  -3  -1   9      808.79      847.93     15.51 o 
  -2  -1   9      162.00      153.81      6.33 o 
  -1  -1   9     1007.19      970.12     14.84 o 
   0  -1   9      561.21      568.56     10.99 o 
   1  -1   9       23.65       20.63      2.53 o 
   2  -1   9      780.88      807.18     19.73 o 
   3  -1   9       21.40       18.78      2.90 o 
   4  -1   9      272.36      269.35     10.10 o 
   5  -1   9      537.21      505.23     12.50 o 
   6  -1   9       97.26       93.35      6.19 o 
  -6   0   9       16.80       19.74      1.74 o 
  -5   0   9      392.88      415.47      9.34 o 
  -4   0   9       19.22       16.83      2.21 o 
  -3   0   9      175.01      168.02      4.99 o 
  -2   0   9      534.28      546.11      9.32 o 
  -1   0   9      550.28      531.61      9.04 o 
   0   0   9      252.90      252.77      6.89 o 
   1   0   9      282.84      272.20      8.38 o 
   2   0   9        3.29        3.28      1.76 o 
   3   0   9      617.52      616.20     49.44 o 
   4   0   9        0.28        1.84      1.58 o 
   5   0   9      257.69      250.25      8.98 o 
   6   0   9      256.79      256.12     11.88 o 
   7   0   9        1.14        3.34      1.15 o 
  -6   1   9       75.73       67.14      3.05 o 
  -5   1   9      167.53      167.13      5.71 o 
  -4   1   9      321.57      357.86      9.52 o 
  -3   1   9      202.23      217.81      6.54 o 
  -2   1   9      508.92      489.12      8.03 o 
  -1   1   9       18.23       18.55      1.36 o 
   0   1   9       59.97       55.73      2.75 o 
   1   1   9      327.75      336.19     10.31 o 
   2   1   9     1614.66     1681.04     29.61 o 
   3   1   9       72.01       73.57      4.19 o 
   4   1   9        2.20        2.46      1.57 o 
   5   1   9       11.50        9.45      1.89 o 
   6   1   9      425.98      422.99     16.69 o 
   7   1   9      363.91      381.01     12.74 o 
  -6   2   9       59.02       66.96      3.51 o 
  -5   2   9      492.59      567.14     20.12 o 
  -4   2   9      277.28      280.74     10.70 o 
  -3   2   9      410.45      401.48      9.47 o 
  -2   2   9      731.85      716.09     12.22 o 
  -1   2   9       15.99        9.65      1.11 o 
   0   2   9     1525.96     1493.49     21.43 o 
   1   2   9      326.78      339.28      9.00 o 
   2   2   9      106.94      115.58      4.48 o 
   3   2   9     1915.49     1886.24     32.08 o 
   4   2   9       16.88       16.45      2.74 o 
   5   2   9      146.32      166.39     11.30 o 
   6   2   9      365.87      373.27     16.24 o 
   7   2   9       88.56       82.19      6.23 o 
  -6   3   9       14.17       10.85      1.61 o 
  -5   3   9       45.00       46.59      5.33 o 
  -4   3   9      296.25      319.83      9.30 o 
  -3   3   9       20.15       15.16      1.94 o 
  -2   3   9      176.26      179.89      5.32 o 
  -1   3   9      431.35      441.55      8.13 o 
   0   3   9       25.73       25.81      2.08 o 
   1   3   9      818.14      845.56     15.15 o 
   2   3   9      865.36      914.18     15.93 o 
   3   3   9      284.11      278.80      7.58 o 
   4   3   9      847.42      847.54     24.99 o 
   5   3   9      267.15      281.08     16.23 o 
   6   3   9      577.23      562.13     27.83 o 
   7   3   9      250.62      267.69     12.04 o 
  -6   4   9      118.63      109.79      5.35 o 
  -5   4   9      316.26      329.11      7.63 o 
  -4   4   9       30.82       30.65      2.77 o 
  -3   4   9      129.84      102.96      4.60 o 
  -2   4   9       45.21       44.79      3.04 o 
  -1   4   9       66.96       71.61      3.30 o 
   0   4   9      216.39      205.13      6.07 o 
   1   4   9       14.29       12.98      1.73 o 
   2   4   9      689.25      781.93     14.65 o 
   3   4   9     1420.94     1451.67     43.62 o 
   4   4   9      144.94      134.53      5.75 o 
   5   4   9      347.67      361.35     17.09 o 
   6   4   9        8.12        6.00      2.64 o 
   7   4   9      107.87      104.07      5.07 o 
   8   4   9       72.78       68.80      4.25 o 
  -5   5   9       20.14       18.13      1.97 o 
  -4   5   9      229.46      226.82      6.88 o 
  -3   5   9        1.07        4.26      1.49 o 
  -2   5   9       66.09       76.60      4.67 o 
  -1   5   9      164.20      169.00      7.97 o 
   0   5   9      582.14      580.64     14.98 o 
   1   5   9     1475.65     1464.88     37.60 o 
   2   5   9        4.48        6.21      2.02 o 
   3   5   9      681.39      698.43     15.81 o 
   4   5   9      665.13      674.01     13.71 o 
   5   5   9      156.63      157.26     11.22 o 
   6   5   9      174.84      169.08     11.23 o 
   7   5   9       61.45       52.58      3.88 o 
   8   5   9      450.63      319.88      9.25 o 
  -5   6   9      121.23      132.61      7.00 o 
  -4   6   9       70.89       69.73      4.51 o 
  -3   6   9       65.84       58.74      3.86 o 
  -2   6   9      138.79      143.43      6.22 o 
  -1   6   9     1385.74     1365.97     26.73 o 
   0   6   9      827.82      863.15     19.93 o 
   1   6   9        0.95        2.89      1.18 o 
   2   6   9      332.12      320.24      9.55 o 
   3   6   9        4.91        8.62      1.84 o 
   4   6   9      371.96      356.11     12.38 o 
   5   6   9      413.23      442.02     19.36 o 
   6   6   9       36.61       42.60      5.72 o 
   7   6   9      670.48      742.66     22.45 o 
   8   6   9       13.76        6.11      1.63 o 
  -4   7   9       22.16       26.90      2.45 o 
  -3   7   9      157.88      148.42      5.14 o 
  -2   7   9      160.32      159.82      6.23 o 
  -1   7   9       58.21       65.35      5.10 o 
   0   7   9      288.35      296.26     11.11 o 
   1   7   9      798.36      798.81     15.12 o 
   2   7   9       57.47       58.55      7.01 o 
   3   7   9        2.01        3.99      1.85 o 
   4   7   9      445.68      467.44     14.59 o 
   5   7   9      460.34      494.65     20.78 o 
   6   7   9       82.53      100.08      8.61 o 
   7   7   9        7.61       10.69      2.81 o 
   8   7   9        1.84        0.51      0.88 o 
  -4   8   9       98.26       80.49      4.48 o 
  -3   8   9      215.83      214.24      5.55 o 
  -2   8   9       15.99       22.29      4.48 o 
  -1   8   9       10.77       12.30      2.30 o 
   0   8   9       31.79       32.14      2.92 o 
   1   8   9      489.05      524.93     12.06 o 
   2   8   9      546.54      567.01     12.59 o 
   3   8   9       27.15       31.28      5.23 o 
   4   8   9      120.41      121.17      9.99 o 
   5   8   9      396.94      436.96     19.27 o 
   6   8   9       17.74       17.54      3.76 o 
   7   8   9       42.92       44.94      4.91 o 
   8   8   9        1.91        0.55      0.69 o 
  -3   9   9       41.79       40.68      2.55 o 
  -2   9   9       65.05       66.42      6.24 o 
  -1   9   9        1.61       -1.54      2.13 o 
   0   9   9       92.25      111.20      6.50 o 
   1   9   9      236.33      237.22      7.88 o 
   2   9   9       71.78       69.11      4.16 o 
   3   9   9      818.20      862.79     26.25 o 
   4   9   9      268.93      284.58     14.33 o 
   5   9   9      193.60      201.60     11.77 o 
   6   9   9        0.53        1.97      1.56 o 
   7   9   9       48.77       50.10      4.53 o 
  -2  10   9      123.70      144.04      4.92 o 
  -1  10   9       15.73       23.43      3.89 o 
   0  10   9       47.57       54.99      4.31 o 
   1  10   9        0.54        3.01      1.94 o 
   2  10   9      728.09      741.40     17.67 o 
   3  10   9       72.94       72.74      5.22 o 
   4  10   9      113.63      105.68      7.36 o 
   5  10   9       98.90       97.16      6.89 o 
   6  10   9      354.71      325.84     11.88 o 
   7  10   9      108.24       82.24      4.39 o 
  -1  11   9        4.53        2.95      0.85 o 
   0  11   9      216.65      205.61     10.51 o 
   1  11   9      192.77      203.08     13.24 o 
   2  11   9       41.70       32.86      3.23 o 
   3  11   9      370.37      348.54     28.24 o 
   4  11   9       37.09       35.68      4.60 o 
   5  11   9      202.53      203.06     10.20 o 
   6  11   9       61.96       66.62      4.90 o 
   0  12   9        3.82        2.82      0.69 o 
   1  12   9      176.02      159.96      7.93 o 
   2  12   9      158.05      145.76      8.08 o 
   3  12   9      150.48      134.36     18.54 o 
   4  12   9       81.63       77.01      5.52 o 
   5  12   9       95.43       90.75      5.29 o 
  -3  -5  10        0.01       -0.52      0.88 o 
  -2  -5  10       16.93       15.18      2.45 o 
  -1  -5  10        9.36       14.07      2.57 o 
   0  -5  10      136.69      135.43      5.41 o 
   1  -5  10      474.89      438.02     12.91 o 
   2  -5  10       26.89       28.24      2.77 o 
  -4  -4  10       26.51       25.87      2.78 o 
  -3  -4  10       68.29       70.97      3.79 o 
  -2  -4  10      135.53      141.87      8.74 o 
  -1  -4  10       57.95       66.73      6.36 o 
   0  -4  10      551.21      530.85     32.78 o 
   1  -4  10        4.14        5.59      1.64 o 
   2  -4  10      120.50      135.44      8.23 o 
   3  -4  10       84.35       81.78      5.41 o 
  -5  -3  10       53.69       46.33      3.28 o 
  -4  -3  10       54.29       49.77      3.17 o 
  -3  -3  10        0.51        0.16      0.74 o 
  -2  -3  10      518.36      530.41     11.14 o 
  -1  -3  10       70.40       72.28      6.58 o 
   0  -3  10       18.27       13.08      2.22 o 
   1  -3  10     1324.66     1288.60     23.51 o 
   2  -3  10       39.95       37.87      3.16 o 
   3  -3  10      191.77      202.67     10.77 o 
   4  -3  10       37.85       34.43      2.49 o 
  -5  -2  10       16.89       19.64      3.66 o 
  -4  -2  10       71.90       79.30      4.39 o 
  -3  -2  10     1009.32     1059.63     16.45 o 
  -2  -2  10        8.46        7.79      1.54 o 
  -1  -2  10       82.50       84.96      3.92 o 
   0  -2  10      262.81      273.72     19.34 o 
   1  -2  10      463.97      442.18     13.44 o 
   2  -2  10      198.06      202.77      8.36 o 
   3  -2  10       20.32       15.27      2.16 o 
   4  -2  10      452.11      452.36     10.69 o 
   5  -2  10      576.40      533.79     13.52 o 
  -5  -1  10       21.50       16.47      1.73 o 
  -4  -1  10       84.06       77.41      4.60 o 
  -3  -1  10       49.53       56.89      3.48 o 
  -2  -1  10      543.96      574.12     12.47 o 
  -1  -1  10      127.43      118.70      4.74 o 
   0  -1  10      104.73       97.00      4.37 o 
   1  -1  10       90.26       93.34      6.25 o 
   2  -1  10      488.85      513.70     14.59 o 
   3  -1  10      186.74      188.46      9.71 o 
   4  -1  10        2.54        2.74      1.21 o 
   5  -1  10       80.17       76.95      3.80 o 
   6  -1  10       98.48       98.74      4.67 o 
  -5   0  10       24.34       27.53      2.28 o 
  -4   0  10       27.60       26.81      2.78 o 
  -3   0  10       89.19       96.64      4.54 o 
  -2   0  10       15.56       15.23      1.72 o 
  -1   0  10     1791.11     1727.70     21.18 o 
   0   0  10       79.44       69.15      3.69 o 
   1   0  10       22.04       24.01      2.62 o 
   2   0  10      226.64      224.95      9.66 o 
   3   0  10      126.10      122.29      5.20 o 
   4   0  10      311.82      327.03     10.65 o 
   5   0  10      112.95      116.27      5.70 o 
   6   0  10       16.45       21.42      2.85 o 
  -5   1  10      111.67       99.41      4.16 o 
  -4   1  10        0.14        0.87      0.93 o 
  -3   1  10      236.68      247.68      9.22 o 
  -2   1  10      711.02      707.98     14.70 o 
  -1   1  10     1473.30     1470.78     17.39 o 
   0   1  10      217.92      211.24      5.51 o 
   1   1  10      240.36      252.54      8.14 o 
   2   1  10      936.81      978.31     21.68 o 
   3   1  10      478.48      484.82     11.11 o 
   4   1  10       22.66       19.57      2.76 o 
   5   1  10      281.26      286.08      9.14 o 
   6   1  10      294.84      302.79     12.21 o 
   7   1  10       49.32       49.52      3.29 o 
  -5   2  10      176.98      181.03      6.50 o 
  -4   2  10      314.26      322.70     10.68 o 
  -3   2  10      221.58      229.18      6.74 o 
  -2   2  10        6.07        5.61      1.25 o 
  -1   2  10       35.63       32.99      2.23 o 
   0   2  10      243.65      235.18      6.67 o 
   1   2  10       26.43       26.81      2.66 o 
   2   2  10      558.58      572.74     12.43 o 
   3   2  10      470.83      481.15     11.19 o 
   4   2  10      396.65      394.28     12.95 o 
   5   2  10        1.14        3.34      1.21 o 
   6   2  10       18.49       20.08      3.49 o 
   7   2  10      138.43      151.02      7.06 o 
  -5   3  10      200.19      207.55      6.65 o 
  -4   3  10        0.78        1.81      1.13 o 
  -3   3  10      135.15      136.89      5.89 o 
  -2   3  10      785.10      783.85     11.38 o 
  -1   3  10       19.26       12.16      1.40 o 
   0   3  10       25.46       29.16      2.30 o 
   1   3  10      363.24      396.43     10.38 o 
   2   3  10      393.68      393.67     10.32 o 
   3   3  10      395.10      390.64     10.22 o 
   4   3  10       42.19       41.99      3.21 o 
   5   3  10        0.65       -0.01      1.82 o 
   6   3  10      230.85      236.19     12.02 o 
   7   3  10       92.07      102.08      6.30 o 
  -5   4  10      101.61       99.73      6.29 o 
  -4   4  10      153.31      156.77      6.49 o 
  -3   4  10       20.97       18.22      2.19 o 
  -2   4  10      179.14      182.63      6.77 o 
  -1   4  10      594.72      599.19     11.29 o 
   0   4  10       73.41       65.42      3.50 o 
   1   4  10      483.00      495.62     11.90 o 
   2   4  10      505.42      516.44     12.13 o 
   3   4  10      172.09      163.01      8.05 o 
   4   4  10       40.37       43.65      3.31 o 
   5   4  10       11.70       12.28      2.27 o 
   6   4  10      260.73      273.71     10.12 o 
   7   4  10      145.84      164.89      8.56 o 
  -5   5  10       17.69       18.74      2.41 o 
  -4   5  10      209.70      220.14     10.84 o 
  -3   5  10       64.24       81.57      4.46 o 
  -2   5  10        0.23        0.50      1.10 o 
  -1   5  10      439.07      478.18     14.42 o 
   0   5  10     1248.60     1252.97     25.10 o 
   1   5  10        4.52        2.38      1.65 o 
   2   5  10      158.73      156.44      8.04 o 
   3   5  10      468.82      491.05     11.63 o 
   4   5  10      968.58     1043.06     19.34 o 
   5   5  10      127.17      130.19      7.03 o 
   6   5  10        5.02        4.13      1.58 o 
   7   5  10      198.99      200.83     23.95 o 
  -4   6  10       85.16       75.39      5.58 o 
  -3   6  10      124.09      134.54      6.56 o 
  -2   6  10      212.16      240.39      7.76 o 
  -1   6  10      921.73      969.78     21.48 o 
   0   6  10      370.20      391.77     12.82 o 
   1   6  10      593.94      609.90     13.30 o 
   2   6  10       31.60       33.65      4.00 o 
   3   6  10      904.38      949.82     24.53 o 
   4   6  10        4.12        5.02      1.46 o 
   5   6  10      263.52      282.85     10.64 o 
   6   6  10      392.17      425.74     14.05 o 
   7   6  10      157.08      145.40      5.77 o 
  -4   7  10       91.88       93.23      5.04 o 
  -3   7  10      224.96      231.06      7.79 o 
  -2   7  10       79.34       75.93      4.37 o 
  -1   7  10      594.77      596.77     17.50 o 
   0   7  10      529.05      534.83     15.14 o 
   1   7  10       68.70       65.52      5.09 o 
   2   7  10       82.57       85.50      8.32 o 
   3   7  10       34.08       36.38      3.96 o 
   4   7  10      444.87      459.92     36.84 o 
   5   7  10       65.76       75.86      6.21 o 
   6   7  10        1.04       -0.06      1.40 o 
   7   7  10       67.09       71.38      5.64 o 
  -3   8  10      322.79      348.85     12.40 o 
  -2   8  10      246.00      240.62     12.30 o 
  -1   8  10      129.82      123.49      6.34 o 
   0   8  10      139.67      147.37      7.32 o 
   1   8  10      267.99      281.23      8.20 o 
   2   8  10      276.81      293.06      8.42 o 
   3   8  10      382.12      426.94     18.65 o 
   4   8  10      161.09      177.67     11.72 o 
   5   8  10      133.45      149.59     10.43 o 
   6   8  10      216.97      217.19     11.53 o 
   7   8  10       28.63       24.47      3.18 o 
  -2   9  10       44.58       44.53      2.83 o 
  -1   9  10      312.19      317.50     14.48 o 
   0   9  10       70.98       68.65      3.59 o 
   1   9  10      625.93      681.28     12.92 o 
   2   9  10        6.33        6.07      1.42 o 
   3   9  10      136.61      136.93      6.77 o 
   4   9  10      907.12      945.48     27.29 o 
   5   9  10       77.20       80.58      6.96 o 
   6   9  10       70.41       65.85      5.65 o 
   7   9  10       40.63       29.83      2.99 o 
  -2  10  10      101.52      114.69      5.48 o 
  -1  10  10        9.19        6.46      2.00 o 
   0  10  10      220.26      222.92     11.61 o 
   1  10  10       40.18       43.67      3.60 o 
   2  10  10       88.47       79.24      3.73 o 
   3  10  10       19.11       17.99      2.25 o 
   4  10  10       71.03       68.16      5.40 o 
   5  10  10      231.53      228.54      7.43 o 
   6  10  10       23.46       21.69      2.67 o 
  -1  11  10      142.19      129.77      3.77 o 
   0  11  10        3.25        5.73      1.65 o 
   1  11  10      639.45      587.22     12.36 o 
   2  11  10      432.08      400.03     20.10 o 
   3  11  10      186.64      174.15     13.63 o 
   4  11  10      472.74      478.95     15.79 o 
   5  11  10       14.93       12.88      2.30 o 
   6  11  10      127.12      123.70      5.61 o 
   1  12  10        3.56        1.14      0.56 o 
   2  12  10      388.84      323.27      9.82 o 
   3  12  10      360.42      354.86     11.31 o 
   4  12  10       83.20       84.37      4.95 o 
  -2  -4  11       63.01       63.41      4.31 o 
  -1  -4  11       73.82       74.19      5.04 o 
   0  -4  11      248.33      250.78      9.21 o 
   1  -4  11      176.08      164.02      6.79 o 
   2  -4  11       38.41       32.69      2.68 o 
  -3  -3  11      102.25       79.35      4.59 o 
  -2  -3  11       58.89       55.55      4.93 o 
  -1  -3  11      300.88      320.19     13.20 o 
   0  -3  11      379.36      395.85     14.77 o 
   1  -3  11        0.33        1.39      0.75 o 
   2  -3  11      237.07      229.71     10.24 o 
   3  -3  11       22.49       23.51      2.74 o 
  -4  -2  11        9.26        7.34      1.05 o 
  -3  -2  11        0.90        1.45      0.72 o 
  -2  -2  11      369.74      375.18      8.52 o 
  -1  -2  11       74.20       79.30      7.10 o 
   0  -2  11       93.78       93.93      6.32 o 
   1  -2  11      627.09      609.31     14.38 o 
   2  -2  11       35.26       35.03      2.91 o 
   3  -2  11      179.68      183.92      9.61 o 
   4  -2  11      129.33      123.77      5.94 o 
  -4  -1  11       26.80       22.62      2.01 o 
  -3  -1  11      295.57      304.52      7.09 o 
  -2  -1  11       19.20       14.54      1.78 o 
  -1  -1  11      164.03      154.88      4.95 o 
   0  -1  11      103.55      101.46      6.62 o 
   1  -1  11      389.08      402.06     12.31 o 
   2  -1  11      285.82      286.69      9.68 o 
   3  -1  11       41.24       39.31      5.08 o 
   4  -1  11      145.63      140.87      5.00 o 
  -5   0  11      250.95      220.70      7.33 o 
  -4   0  11       39.13       38.92      2.72 o 
  -3   0  11       60.92       62.07      3.15 o 
  -2   0  11      105.67      116.33      4.94 o 
  -1   0  11      106.49       97.01      4.05 o 
   0   0  11      577.75      565.08     12.41 o 
   1   0  11      294.61      296.04     13.98 o 
   2   0  11      407.34      427.43     12.89 o 
   3   0  11      201.51      211.87     11.20 o 
   4   0  11       65.53       70.11      4.10 o 
   5   0  11       59.51       61.18      2.99 o 
  -5   1  11       77.44       85.41      4.73 o 
  -4   1  11       91.63      112.02      7.42 o 
  -3   1  11       53.60       58.94      3.92 o 
  -2   1  11      385.80      371.66      8.51 o 
  -1   1  11      937.88      936.23     13.36 o 
   0   1  11       58.28       57.21      3.85 o 
   1   1  11     1370.23     1380.39     21.19 o 
   2   1  11      661.59      686.43     17.29 o 
   3   1  11       54.78       62.89      4.62 o 
   4   1  11       40.19       50.28      3.82 o 
   5   1  11        6.39        8.90      1.45 o 
   6   1  11      274.56      283.44      9.32 o 
  -5   2  11       40.38       39.32      3.22 o 
  -4   2  11       44.71       48.67      4.99 o 
  -3   2  11      564.98      606.30     21.34 o 
  -2   2  11      392.84      409.15      8.52 o 
  -1   2  11      187.09      191.39      5.18 o 
   0   2  11      717.25      731.65     12.36 o 
   1   2  11       63.41       63.34      3.99 o 
   2   2  11      314.17      335.68     11.91 o 
   3   2  11      145.90      147.76      5.72 o 
   4   2  11        0.46       -1.14      2.04 o 
   5   2  11      126.20      127.24      5.43 o 
   6   2  11        5.61        7.10      1.86 o 
  -5   3  11      207.53      194.06      7.08 o 
  -4   3  11      118.66      132.30      8.08 o 
  -3   3  11       54.29       65.70      4.64 o 
  -2   3  11      280.55      301.90      7.25 o 
  -1   3  11      564.06      550.31      9.28 o 
   0   3  11      194.13      190.95      5.98 o 
   1   3  11       60.87       62.39      4.09 o 
   2   3  11      347.41      371.00      9.93 o 
   3   3  11      408.82      449.45     10.32 o 
   4   3  11      189.60      198.53      6.34 o 
   5   3  11       36.77       32.61      2.88 o 
   6   3  11        0.90        1.03      1.31 o 
   7   3  11       30.41       26.50      2.42 o 
  -4   4  11       55.43       62.45      5.24 o 
  -3   4  11      146.78      148.25      6.79 o 
  -2   4  11        0.64        0.00      1.35 o 
  -1   4  11      410.56      410.91      8.90 o 
   0   4  11      187.52      198.55      6.12 o 
   1   4  11       77.99       80.80      4.70 o 
   2   4  11     1033.94     1080.09     18.57 o 
   3   4  11      271.42      275.47      8.14 o 
   4   4  11       57.41       62.92      3.77 o 
   5   4  11      135.09      125.69      6.59 o 
   6   4  11       79.52       83.45      6.40 o 
   7   4  11       42.51       49.46      3.74 o 
  -4   5  11       46.63       46.58      4.13 o 
  -3   5  11        2.68        0.48      1.49 o 
  -2   5  11      116.99      128.94      5.41 o 
  -1   5  11       71.51       65.45      4.02 o 
   0   5  11     1147.61     1176.58     19.27 o 
   1   5  11      342.79      368.74     12.62 o 
   2   5  11       13.38        9.99      2.52 o 
   3   5  11      749.00      796.68     14.94 o 
   4   5  11      115.31      128.16      5.43 o 
   5   5  11       91.69       95.20      5.50 o 
   6   5  11      156.46      151.76     10.68 o 
   7   5  11      202.08      187.25      7.94 o 
  -4   6  11       67.45       58.26      3.64 o 
  -3   6  11       94.86       94.66      4.66 o 
  -2   6  11        9.58        8.87      1.49 o 
  -1   6  11       88.45      115.87      6.51 o 
   0   6  11      478.64      499.73     14.08 o 
   1   6  11      137.08      151.93      7.97 o 
   2   6  11      174.75      171.81      8.46 o 
   3   6  11       58.83       57.86      3.87 o 
   4   6  11      762.98      851.81     15.21 o 
   5   6  11      290.46      319.98     10.49 o 
   6   6  11        4.40        3.24      1.29 o 
   7   6  11      267.95      199.32      6.99 o 
  -3   7  11       10.71        9.88      3.33 o 
  -2   7  11      272.25      280.30      8.92 o 
  -1   7  11       96.61       83.45      5.25 o 
   0   7  11      330.58      335.39     11.10 o 
   1   7  11      255.72      277.79      9.97 o 
   2   7  11       75.93       94.49      8.53 o 
   3   7  11      479.73      530.15     21.04 o 
   4   7  11        0.33       -0.01      1.84 o 
   5   7  11      505.11      532.88     19.72 o 
   6   7  11      128.70      130.11      8.07 o 
   7   7  11       95.73       88.55      4.83 o 
  -3   8  11       95.68       97.71      4.94 o 
  -2   8  11       19.82       17.88      2.97 o 
  -1   8  11       61.51       57.66      3.96 o 
   0   8  11        1.23        5.78      2.15 o 
   1   8  11     1007.01     1061.21     20.71 o 
   2   8  11       79.33       90.84      7.97 o 
   3   8  11        0.51        1.63      1.11 o 
   4   8  11      299.20      307.99     14.60 o 
   5   8  11       25.08       21.56      3.82 o 
   6   8  11        2.64        0.97      1.30 o 
   7   8  11       18.27       13.61      1.87 o 
  -2   9  11       27.54       30.34      3.11 o 
  -1   9  11       28.94       29.61      3.96 o 
   0   9  11      264.52      273.11      8.29 o 
   1   9  11        1.14        1.81      1.05 o 
   2   9  11      649.25      661.99     11.49 o 
   3   9  11      475.17      502.25     12.30 o 
   4   9  11      124.23      126.66      5.76 o 
   5   9  11        7.40        8.23      2.27 o 
   6   9  11        2.73        2.64      1.27 o 
  -1  10  11      215.85      213.52      5.36 o 
   0  10  11        0.39       -0.60      1.48 o 
   1  10  11      268.11      255.76     11.11 o 
   2  10  11       10.69        9.91      1.20 o 
   3  10  11      389.23      386.36      9.45 o 
   4  10  11      211.79      201.34      6.48 o 
   5  10  11       15.85       13.78      1.59 o 
   0  11  11      115.77      104.18      3.36 o 
   1  11  11        3.22        3.35      1.20 o 
   2  11  11      160.01      133.52      8.50 o 
   3  11  11      257.88      242.88      9.11 o 
   4  11  11       25.66       23.96      2.67 o 
   5  11  11      380.19      316.47      9.03 o 
  -1  -3  12        9.97        7.12      1.42 o 
   0  -3  12      464.45      435.27     11.50 o 
  -2  -2  12      105.60      102.59      5.50 o 
  -1  -2  12       78.25       84.71      5.79 o 
   0  -2  12       66.43       61.74      5.46 o 
   1  -2  12       58.85       56.60      3.15 o 
   2  -2  12       53.59       47.33      4.09 o 
   3  -2  12       56.39       46.04      3.19 o 
  -3  -1  12      253.44      257.69      9.60 o 
  -2  -1  12       44.39       42.77      2.97 o 
  -1  -1  12       80.37       81.88      6.40 o 
   0  -1  12      205.42      205.28      8.17 o 
   1  -1  12        7.39        9.14      1.71 o 
   2  -1  12       47.18       40.41      2.89 o 
   3  -1  12      290.24      291.73     11.13 o 
  -4   0  12       98.00       80.15      4.20 o 
  -3   0  12        0.29        0.86      1.28 o 
  -2   0  12      357.38      363.34      9.65 o 
  -1   0  12      312.18      315.84     10.89 o 
   0   0  12       65.55       62.79      4.30 o 
   1   0  12      114.35      116.75      5.98 o 
   2   0  12       36.30       40.81      3.41 o 
   3   0  12      437.28      460.41     16.31 o 
   4   0  12      164.14      168.30      7.61 o 
  -4   1  12        3.84        3.42      1.12 o 
  -3   1  12      220.26      243.52     10.65 o 
  -2   1  12      189.10      186.94      6.88 o 
  -1   1  12      152.16      145.09      5.24 o 
   0   1  12      244.40      237.03      8.95 o 
   1   1  12      277.02      275.13      9.86 o 
   2   1  12       41.79       45.33      3.89 o 
   3   1  12        6.76        7.52      2.76 o 
   4   1  12       47.05       44.19      4.43 o 
  -4   2  12      591.80      603.76     15.00 o 
  -3   2  12       35.55       31.07      3.82 o 
  -2   2  12      244.37      241.67      7.87 o 
  -1   2  12      125.41      119.95      4.16 o 
   0   2  12       37.55       31.70      2.25 o 
   1   2  12     1734.99     1840.99     30.97 o 
   2   2  12        9.93        8.52      2.15 o 
   3   2  12       32.47       26.84      4.38 o 
   4   2  12      102.11      102.77      4.68 o 
   5   2  12       62.09       63.74      4.37 o 
  -4   3  12      144.47      155.46      6.51 o 
  -3   3  12      187.56      174.09      8.89 o 
  -2   3  12      186.21      170.08      6.90 o 
  -1   3  12      166.32      163.98      4.97 o 
   0   3  12        1.25        2.25      0.87 o 
   1   3  12      596.29      623.21     12.70 o 
   2   3  12      319.40      334.93      8.79 o 
   3   3  12        1.50        4.18      2.44 o 
   4   3  12      136.30      134.57      5.72 o 
   5   3  12      120.89      120.98      6.82 o 
   6   3  12       48.30       41.64      3.13 o 
  -3   4  12       15.20       13.04      2.45 o 
  -2   4  12      133.02      128.43      4.81 o 
  -1   4  12       19.18       15.95      2.12 o 
   0   4  12        9.21       13.77      2.45 o 
   1   4  12        1.55        1.74      1.32 o 
   2   4  12      248.10      257.96     11.82 o 
   3   4  12        9.49        8.16      1.87 o 
   4   4  12       62.44       64.15      3.26 o 
   5   4  12        5.50        6.42      2.06 o 
   6   4  12      194.58      198.65      7.98 o 
  -3   5  12      179.25      177.08      5.61 o 
  -2   5  12        6.84        4.82      1.08 o 
  -1   5  12      657.48      685.70     15.49 o 
   0   5  12      115.24      125.10      5.15 o 
   1   5  12        2.23        2.97      1.70 o 
   2   5  12      209.18      223.65      9.10 o 
   3   5  12      192.93      197.71      8.55 o 
   4   5  12       44.71       45.89      2.91 o 
   5   5  12        9.21        9.35      1.59 o 
   6   5  12        0.68        1.70      1.29 o 
  -3   6  12      102.65      114.27      5.98 o 
  -2   6  12      235.37      258.78     12.33 o 
  -1   6  12        8.00        4.74      1.43 o 
   0   6  12      715.63      744.46     16.21 o 
   1   6  12      456.76      494.52     19.34 o 
   2   6  12      113.58      117.72      6.57 o 
   3   6  12       66.89       71.73      4.93 o 
   4   6  12       36.15       35.00      3.18 o 
   5   6  12       17.37       16.78      2.94 o 
   6   6  12      176.34      147.77      6.38 o 
  -2   7  12      138.74      158.52      7.98 o 
  -1   7  12      416.27      452.20     24.39 o 
   0   7  12       52.55       54.01      3.88 o 
   1   7  12        4.80        4.30      2.17 o 
   2   7  12      181.92      202.30     11.69 o 
   3   7  12        0.55        0.86      2.02 o 
   4   7  12       35.49       38.73      4.89 o 
   5   7  12      133.94      128.65      7.87 o 
   6   7  12      138.39      120.01      6.04 o 
  -2   8  12      160.64      149.99      6.60 o 
  -1   8  12        0.30        2.36      0.81 o 
   0   8  12       95.80       96.03      5.82 o 
   1   8  12      141.92      133.41      6.09 o 
   2   8  12       26.27       30.77      4.36 o 
   3   8  12       80.24       81.98      6.91 o 
   4   8  12       14.95       18.43      3.35 o 
   5   8  12      351.57      350.45     12.81 o 
   6   8  12       10.14       12.34      1.91 o 
  -1   9  12      297.13      297.56      9.82 o 
   0   9  12       29.79       24.30      2.72 o 
   1   9  12      242.03      257.82     14.21 o 
   2   9  12       12.39       15.57      2.79 o 
   3   9  12       66.94       67.79      5.61 o 
   4   9  12      221.37      224.29      9.94 o 
   5   9  12       77.57       69.97      4.84 o 
   0  10  12      193.82      159.70      6.16 o 
   1  10  12        9.66        9.50      1.61 o 
   2  10  12      102.05       90.54      4.88 o 
   3  10  12      347.31      309.52     10.07 o 
   4  10  12       57.23       51.43      3.70 o 
  -1  -1  13        0.89        2.47      1.03 o 
   0  -1  13        1.27        2.46      1.02 o 
   1  -1  13      128.31      114.10      5.24 o 
  -1   0  13        6.96        6.08      1.63 o 
   0   0  13      200.51      183.86     15.05 o 
   1   0  13       16.08       13.06      1.89 o 
   2   0  13      163.35      160.81      7.74 o 
   3   0  13      245.08      229.95      8.09 o 
  -2   1  13      267.15      232.03      8.76 o 
  -1   1  13      129.41      129.95      7.20 o 
   0   1  13        3.79        5.90      1.46 o 
   1   1  13      306.69      311.25     12.60 o 
   2   1  13      125.41      125.42      7.71 o 
   3   1  13       45.73       46.13      4.18 o 
  -2   2  13       46.66       51.21      4.11 o 
  -1   2  13       37.53       28.74      3.35 o 
   0   2  13       75.83       72.98      4.35 o 
   1   2  13       45.90       39.36      4.49 o 
   2   2  13      392.54      411.86     15.65 o 
   3   2  13      178.69      185.17      9.29 o 
   4   2  13       19.31       21.60      2.50 o 
  -2   3  13      178.91      155.70      7.07 o 
  -1   3  13       18.21       17.36      1.85 o 
   0   3  13       32.91       31.49      2.72 o 
   1   3  13      247.14      255.18      7.94 o 
   2   3  13        0.60       -1.04      1.94 o 
   3   3  13      672.27      684.16     20.33 o 
   4   3  13      190.36      189.00      8.18 o 
  -2   4  13       27.25       22.45      2.44 o 
  -1   4  13      306.46      304.94     12.14 o 
   0   4  13       12.27       10.79      1.72 o 
   1   4  13       67.99       73.10      4.46 o 
   2   4  13      713.74      727.03     30.53 o 
   3   4  13       95.98       93.64      5.65 o 
   4   4  13        0.44       -0.04      1.20 o 
  -1   5  13        4.26        3.92      1.85 o 
   0   5  13      494.17      542.69     17.85 o 
   1   5  13      397.20      405.92     11.54 o 
   2   5  13        0.56        0.96      1.76 o 
   3   5  13       11.70       11.27      1.83 o 
   4   5  13      174.88      159.35      5.37 o 
  -1   6  13      216.22      215.11      9.24 o 
   0   6  13        0.07        1.57      1.50 o 
   1   6  13      130.43      143.71      8.78 o 
   2   6  13      298.76      310.96     13.20 o 
   3   6  13        3.46        2.00      1.46 o 
   4   6  13      253.79      241.97      9.98 o 
   5   6  13      195.03      161.23      6.30 o 
  -1   7  13        2.67        1.92      1.67 o 
   0   7  13       80.62       76.21      6.59 o 
   1   7  13       88.93       95.42      6.80 o 
   2   7  13       45.47       50.68      5.04 o 
   3   7  13      105.87      108.80      7.19 o 
   4   7  13        0.23        1.34      1.27 o 
   5   7  13      162.96      147.07      6.34 o 
   0   8  13       27.59       24.84      2.78 o 
   1   8  13        3.38        5.58      1.70 o 
   2   8  13       85.84       88.28      6.12 o 
   3   8  13       36.34       44.32      4.32 o 
   4   8  13      242.27      231.88      9.32 o 
   5   8  13       69.64       61.25      3.81 o 
   1   9  13        4.94        3.74      1.20 o 
   2   9  13      180.29      192.39      7.87 o 
   3   9  13      406.91      400.38     12.00 o 
   4   9  13        6.44        5.61      1.33 o 
   1   2  14      136.59      134.74      6.27 o 
   2   2  14       95.74      101.59      5.39 o 
   1   3  14        6.11        8.51      1.89 o 
   2   3  14       34.40       35.48      3.53 o 
   3   3  14      179.40      177.44      7.01 o 
   0   4  14       26.04       28.52      2.60 o 
   1   4  14       14.00       11.57      1.67 o 
   2   4  14        7.07        9.35      2.16 o 
   3   4  14     1719.10     1719.84     32.16 o 
   0   5  14       18.73       15.39      2.12 o 
   1   5  14      178.85      182.89      7.61 o 
   2   5  14       97.72       90.85      4.97 o 
   0   6  14       94.86      107.65      5.54 o 
   1   6  14      245.03      249.67      9.27 o 
   2   6  14       97.36       91.03      5.31 o 
   3   6  14        7.10        8.02      1.52 o 
   0   7  14       46.18       38.41      2.94 o 
   1   7  14      150.29      153.74      6.74 o 
   2   7  14       81.65       70.21      4.52 o 
   3   7  14       50.21       43.66      3.33 o 
   2   8  14      137.88      133.68      5.63 o 
                                                 
